# Supplementary material for: Cation Functionalization Alters Cohesion, Not Interaction Type, in Ionic Liquids: Evidence from Infinite Dilution Activity Coefficients
Source: J Phys Chem B. 2026 Jun 1;130(23):5953–70. doi: 10.1021/acs.jpcb.6c02483 (PMC13318066; doi:10.1021/acs.jpcb.6c02483)
Supplement: Supplementary file 1 [file jp6c02483_si_002.xlsx]

## Sheet: TOC
	Supporting Information The Journal of Physical Chemistry B Cation Functionalization Alters Cohesion, Not Interaction Type, in Ionic Liquids: Evidence from Infinite Dilution Activity Coefficients Kamil Paduszyński* and Marta Królikowska Department of Physical Chemistry, Faculty of Chemistry Warsaw University of Technology, Noakowskiego 3, 00-664 Warsaw, Poland *Corresponding author. E-mail: kamil.…
	Sheet name	Description
	S1	Gas-liquid partition coefficients (KL) calculated from experimental infinite dilution activity coefficients.
	S2	Design matrix (solute descriptors and response variable) used for regression of the temperature-independent LSER model.
	S3	Statistical results and regression coefficients of the temperature-independent LSER correlation.
	S4	Design matrix (solute descriptors and response variable) used for regression of the temperature-dependent LSER (TD-LSER) model.
	S5	Statistical results and regression coefficients of the temperature-dependent LSER (TD-LSER) correlation.
	S6	Data used for determination of the Hildebrand solubility parameter of the ionic liquid from infinite dilution activity coefficients.
	S7-A	COSMO σ-profiles of the ionic liquid ions and molecular solutes calculated at the BP-SVP-AM1-COSMO level.
	S7-B	COSMO σ-profiles of the ionic liquid ions and molecular solutes calculated at the BP-TZVP-COSMO level.
	S7-C	COSMO σ-profiles of the ionic liquid ions and molecular solutes calculated at the BP-TZVPD-FINE level.
	S8	Comparison of experimental and COSMO-RS-predicted infinite dilution activity coefficients obtained using different quantum-chemical parametrization levels.
	S9	Design matrix of COSMO σ-profile-derived descriptors used for regression analysis of infinite dilution activity coefficients.
	S10	Statistical results and regression coefficients of the correlation between infinite dilution activity coefficients and COSMO surface descriptors.

## Sheet: S1
Gas-liquid partition coefficients (KL) calculated from experimental infinite dilution activity coefficients.
	[C2C1Pyr][DEP]							[C2C1Mor][DEP]
solute	T = 308.15 K	T = 318.15 K	T = 328.15 K	T = 338.15 K	T = 348.15 K	T = 358.15 K		T = 308.15 K	T = 318.15 K	T = 328.15 K	T = 338.15 K	T = 348.15 K	T = 358.15 K
n-heptane	26.4132	18.6872	13.5996	10.0467	7.61196	5.91884		9.17065	7.55505	6.31458	5.31757	4.5118	3.88155
n-octane	61.8991	41.1991	28.2489	20.0334	14.4728	10.7348		25.7505	19.072	14.6853	11.4555	9.02761	7.33598
n-nonane	138.717	87.0171	56.7652	38.3242	26.7083	18.9605		66.2457	44.9704	32.2963	23.215	17.0669	12.863
n-decane	296.163	178.679	111.807	71.9522	48.172	33.398		164.043	102.32	67.823	45.5163	31.5166	22.587
cycloheptane	122.541	83.6633	58.8562	42.494	31.1588	23.6086		59.1606	44.4579	34.0634	26.8049	21.0001	16.8876
cyclooctane	355.222	231.113	153.69	106.004	74.7656	54.012		197.849	136.258	97.5658	71.1951	52.7988	39.7914
1-hexene	17.1671	12.6789	9.57832	7.32692	5.69413	4.55034		6.40699	5.4279	4.65278	4.06369	3.54079	3.12868
1-heptene	40.7694	28.222	20.2734	14.8437	11.1557	8.49049		16.7494	13.1422	10.5118	8.58203	7.05463	5.94507
1-octene	91.6994	60.4805	40.9726	28.8158	20.8193	15.3401		44.2144	31.5341	22.8433	17.1428	13.1458	10.1757
1-decene	427.841	256.827	159.709	103.054	68.4493	46.8439		247.245	154.255	100.214	66.6178	45.5208	32.1297
cyclohexene	67.4602	47.9426	35.0687	26.08	19.8905	15.4588		34.7761	26.9443	21.1841	17.0233	13.9057	11.3959
1-pentyne	88.7873	60.2101	41.958	29.6084	21.4945	15.9974		40.1233	29.1442	21.8	16.5875	12.8521	10.087
1-hexyne	203.162	130.62	86.3203	58.7261	40.9996	29.6282		92.7479	64.1688	45.5173	33.0842	24.6366	18.6616
1-heptyne	449.922	274.876	175.167	113.697	76.9187	53.0698		218.289	141.794	95.1699	65.4379	46.2283	33.4116
1-octyne	971.009	567.794	344.125	215.452	139.859	93.3975		483.287	295.375	187.761	123.2	83.1932	57.7377
benzene	260.14	177.058	122.838	88.2998	64.3443	48.3385		125.354	93.2939	70.675	54.9704	43.6224	34.8261
toluene	494.84	321.16	213.895	147.005	103.966	75.0393		250.462	177.196	128.149	94.6921	71.4379	54.933
ethylbenzene	935.466	581.407	373.154	247.89	169.912	119.35		488.087	326.082	224.124	158.164	114.204	84.8716
o-xylene	1319.31	809.293	514.33	338.056	228.579	158.527		731.316	474.718	321.051	223.65	158.614	115.99
m-xylene	907.697	565.58	365.417	243.505	167.117	117.581		489.935	324.54	222.595	156.673	112.735	82.9838
p-xylene	895.641	556.47	357.869	238.194	162.689	114.108		492.217	324.216	220.339	154.82	110.853	81.2243
methanol				3802.49	2413.29	1559.01				3584.78	2292.93	1481.34	985.301
ethanol				3847.93	2383.95	1514.04				3637.24	2218.82	1400.3	911.253
acetone	128.373	90.8332	65.1878	47.8677	36.2968	27.719		86.9372	64.5853	49.4091	38.3042	30.4078	24.4235
2-pentanone	449.623	289.153	191.472	130.987	92.305	66.3934		272.294	185.998	130.801	94.9997	70.0012	52.932
3-pentanone	428.701	278.567	186.438	127.749	90.2793	64.8103		258.85	177.723	125.472	90.7999	67.161	50.5124
2-hexanone	955.931	588.897	376.774	248.753	169.744	118.755		612.986	394.471	262.48	180.415	127.132	92.0433
3-hexanone	731.678	455.369	293.281	195.658	134.792	94.9656		429.534	284.19	193.369	136.082	97.89	71.9212
thiophene	685.959	442.259	296.461	202.833	143.873	103.447		354.253	243.817	173.055	126.272	93.8753	70.9099
tetrahydrofuran	114.715	81.0424	59.0477	43.764	33.2871	25.7319		68.3343	53.2785	42.0518	33.8895	27.491	22.9991
1,4-dioxane	613.04	402.34	270.63	187.863	132.961	96.2049		444.778	304.549	216.095	155.379	115.14	86.2628
acetonitrile	875.801	584.493	400.545	281.941	202.18	148.677		714.134	484.098	335.958	239.288	174.295	129.245
pyridine	2332.32	1446.61	936.055	621.486	422.22	297.039		1546.07	1004.89	666.474	466.145	327.949	238.463
1-nitropropane	4482.28	2659.12	1637.27	1042.54	690.517	465.862		2765.39	1711.5	1084.69	710.362	485.372	336.374

## Sheet: S2
Design matrix (solute descriptors and response variable) used for regression of the temperature-independent LSER model.
	[C2C1Pyr][DEP]							[C2C1Mor][DEP]
solute	log KL @ T = 338.15 K	E	S	A	B	L		log KL @ T = 338.15 K	E	S	A	B	L
n-heptane	1.00202	0	0	0	0	3.173		0.725713	0	0	0	0	3.173
n-octane	1.30175	0	0	0	0	3.677		1.05901	0	0	0	0	3.677
n-nonane	1.58347	0	0	0	0	4.182		1.36577	0	0	0	0	4.182
n-decane	1.85704	0	0	0	0	4.686		1.65817	0	0	0	0	4.686
cycloheptane	1.62833	0.35	0.1	0	0	3.704		1.42821	0.35	0.1	0	0	3.704
cyclooctane	2.02532	0.41	0.1	0	0	4.329		1.85245	0.41	0.1	0	0	4.329
1-hexene	0.864922	0.08	0.08	0	0.07	2.572		0.60892	0.08	0.08	0	0.07	2.572
1-heptene	1.17154	0.09	0.08	0	0.07	3.063		0.93359	0.09	0.08	0	0.07	3.063
1-octene	1.45963	0.09	0.08	0	0.07	3.568		1.23408	0.09	0.08	0	0.07	3.568
1-decene	2.01306	0.09	0.08	0	0.07	4.533		1.82359	0.09	0.08	0	0.07	4.533
cyclohexene	1.41631	0.4	0.2	0	0.1	3.021		1.23104	0.4	0.2	0	0.1	3.021
1-pentyne	1.47141	0.17	0.23	0.13	0.1	2.01		1.21978	0.17	0.23	0.13	0.1	2.01
1-hexyne	1.76883	0.17	0.23	0.13	0.1	2.51		1.51962	0.17	0.23	0.13	0.1	2.51
1-heptyne	2.05575	0.16	0.23	0.13	0.1	3		1.81583	0.16	0.23	0.13	0.1	3
1-octyne	2.33335	0.16	0.23	0.13	0.1	3.521		2.09061	0.16	0.23	0.13	0.1	3.521
benzene	1.94596	0.61	0.52	0	0.14	2.786		1.74013	0.61	0.52	0	0.14	2.786
toluene	2.16733	0.6	0.52	0	0.14	3.325		1.97631	0.6	0.52	0	0.14	3.325
ethylbenzene	2.39426	0.61	0.51	0	0.15	3.778		2.19911	0.61	0.51	0	0.15	3.778
o-xylene	2.52899	0.66	0.56	0	0.16	3.939		2.34957	0.66	0.56	0	0.16	3.939
m-xylene	2.38651	0.62	0.52	0	0.16	3.839		2.19499	0.62	0.52	0	0.16	3.839
p-xylene	2.37693	0.61	0.52	0	0.16	3.839		2.18983	0.61	0.52	0	0.16	3.839
methanol	3.58007	0.28	0.44	0.43	0.47	0.97		3.36039	0.28	0.44	0.43	0.47	0.97
ethanol	3.58523	0.25	0.42	0.37	0.48	1.485		3.34612	0.25	0.42	0.37	0.48	1.485
acetone	1.68004	0.18	0.7	0.04	0.49	1.696		1.58325	0.18	0.7	0.04	0.49	1.696
2-pentanone	2.11723	0.14	0.68	0	0.51	2.755		1.97772	0.14	0.68	0	0.51	2.755
3-pentanone	2.10636	0.15	0.66	0	0.51	2.811		1.95809	0.15	0.66	0	0.51	2.811
2-hexanone	2.39577	0.14	0.68	0	0.51	3.286		2.25627	0.14	0.68	0	0.51	3.286
3-hexanone	2.2915	0.14	0.66	0	0.51	3.271		2.1338	0.14	0.66	0	0.51	3.271
thiophene	2.30714	0.69	0.57	0	0.15	2.819		2.10131	0.69	0.57	0	0.15	2.819
tetrahydrofuran	1.64112	0.29	0.52	0	0.48	2.636		1.53007	0.29	0.52	0	0.48	2.636
1,4-dioxane	2.27384	0.33	0.75	0	0.64	2.892		2.19139	0.33	0.75	0	0.64	2.892
acetonitrile	2.45016	0.24	0.9	0.04	0.33	1.739		2.37892	0.24	0.9	0.04	0.33	1.739
pyridine	2.79343	0.63	0.84	0	0.52	3.022		2.66852	0.63	0.84	0	0.52	3.022
1-nitropropane	3.01809	0.24	0.95	0	0.31	2.894		2.85148	0.24	0.95	0	0.31	2.894

## Sheet: S3
Statistical results and regression coefficients of the temperature-independent LSER correlation.

## Sheet: S4
Design matrix (solute descriptors and response variable) used for regression of the temperature-dependent LSER (TD-LSER) model.
	[C2C1Pyr][DEP]														[C2C1Mor][DEP]
solute	log KL	E	S	A	B	L	1/T	E/T	S/T	A/T	B/T	L/T			log KL	E	S	A	B	L	1/T	E/T	S/T	A/T	B/T	L/T
n-heptane	1.42182	0	0	0	0	3.173	0.00324517	0	0	0	0	0.0102969		n-heptane	0.9624	0	0	0	0	3.173	0.00324517	0	0	0	0	0.0102969
n-octane	1.79168	0	0	0	0	3.677	0.00324517	0	0	0	0	0.0119325		n-octane	1.41079	0	0	0	0	3.677	0.00324517	0	0	0	0	0.0119325
n-nonane	2.14213	0	0	0	0	4.182	0.00324517	0	0	0	0	0.0135713		n-nonane	1.82116	0	0	0	0	4.182	0.00324517	0	0	0	0	0.0135713
n-decane	2.47153	0	0	0	0	4.686	0.00324517	0	0	0	0	0.0152069		n-decane	2.21496	0	0	0	0	4.686	0.00324517	0	0	0	0	0.0152069
cycloheptane	2.08828	0.35	0.1	0	0	3.704	0.00324517	0.00113581	0.000324517	0	0	0.0120201		cycloheptane	1.77203	0.35	0.1	0	0	3.704	0.00324517	0.00113581	0.000324517	0	0	0.0120201
cyclooctane	2.5505	0.41	0.1	0	0	4.329	0.00324517	0.00133052	0.000324517	0	0	0.0140484		cyclooctane	2.29633	0.41	0.1	0	0	4.329	0.00324517	0.00133052	0.000324517	0	0	0.0140484
1-hexene	1.2347	0.08	0.08	0	0.07	2.572	0.00324517	0.000259614	0.000259614	0	0.000227162	0.00834658		1-hexene	0.806654	0.08	0.08	0	0.07	2.572	0.00324517	0.000259614	0.000259614	0	0.000227162	0.00834658
1-heptene	1.61033	0.09	0.08	0	0.07	3.063	0.00324517	0.000292066	0.000259614	0	0.000227162	0.00993996		1-heptene	1.224	0.09	0.08	0	0.07	3.063	0.00324517	0.000292066	0.000259614	0	0.000227162	0.00993996
1-octene	1.96237	0.09	0.08	0	0.07	3.568	0.00324517	0.000292066	0.000259614	0	0.000227162	0.0115788		1-octene	1.64556	0.09	0.08	0	0.07	3.568	0.00324517	0.000292066	0.000259614	0	0.000227162	0.0115788
1-decene	2.63128	0.09	0.08	0	0.07	4.533	0.00324517	0.000292066	0.000259614	0	0.000227162	0.0147104		1-decene	2.39313	0.09	0.08	0	0.07	4.533	0.00324517	0.000292066	0.000259614	0	0.000227162	0.0147104
cyclohexene	1.82905	0.4	0.2	0	0.1	3.021	0.00324517	0.00129807	0.000649035	0	0.000324517	0.00980367		cyclohexene	1.54128	0.4	0.2	0	0.1	3.021	0.00324517	0.00129807	0.000649035	0	0.000324517	0.00980367
1-pentyne	1.94835	0.17	0.23	0.13	0.1	2.01	0.00324517	0.000551679	0.00074639	0.000421872	0.000324517	0.0065228		1-pentyne	1.6034	0.17	0.23	0.13	0.1	2.01	0.00324517	0.000551679	0.00074639	0.000421872	0.000324517	0.0065228
1-hexyne	2.30784	0.17	0.23	0.13	0.1	2.51	0.00324517	0.000551679	0.00074639	0.000421872	0.000324517	0.00814538		1-hexyne	1.9673	0.17	0.23	0.13	0.1	2.51	0.00324517	0.000551679	0.00074639	0.000421872	0.000324517	0.00814538
1-heptyne	2.65314	0.16	0.23	0.13	0.1	3	0.00324517	0.000519228	0.00074639	0.000421872	0.000324517	0.00973552		1-heptyne	2.33903	0.16	0.23	0.13	0.1	3	0.00324517	0.000519228	0.00074639	0.000421872	0.000324517	0.00973552
1-octyne	2.98722	0.16	0.23	0.13	0.1	3.521	0.00324517	0.000519228	0.00074639	0.000421872	0.000324517	0.0114263		1-octyne	2.68421	0.16	0.23	0.13	0.1	3.521	0.00324517	0.000519228	0.00074639	0.000421872	0.000324517	0.0114263
benzene	2.41521	0.61	0.52	0	0.14	2.786	0.00324517	0.00197956	0.00168749	0	0.000454324	0.00904105		benzene	2.09814	0.61	0.52	0	0.14	2.786	0.00324517	0.00197956	0.00168749	0	0.000454324	0.00904105
toluene	2.69446	0.6	0.52	0	0.14	3.325	0.00324517	0.0019471	0.00168749	0	0.000454324	0.0107902		toluene	2.39874	0.6	0.52	0	0.14	3.325	0.00324517	0.0019471	0.00168749	0	0.000454324	0.0107902
ethylbenzene	2.97103	0.61	0.51	0	0.15	3.778	0.00324517	0.00197956	0.00165504	0	0.000486776	0.0122603		ethylbenzene	2.6885	0.61	0.51	0	0.15	3.778	0.00324517	0.00197956	0.00165504	0	0.000486776	0.0122603
o-xylene	3.12035	0.66	0.56	0	0.16	3.939	0.00324517	0.00214181	0.0018173	0	0.000519228	0.0127827		o-xylene	2.86411	0.66	0.56	0	0.16	3.939	0.00324517	0.00214181	0.0018173	0	0.000519228	0.0127827
m-xylene	2.95794	0.62	0.52	0	0.16	3.839	0.00324517	0.00201201	0.00168749	0	0.000519228	0.0124582		m-xylene	2.69014	0.62	0.52	0	0.16	3.839	0.00324517	0.00201201	0.00168749	0	0.000519228	0.0124582
p-xylene	2.95213	0.61	0.52	0	0.16	3.839	0.00324517	0.00197956	0.00168749	0	0.000519228	0.0124582		p-xylene	2.69216	0.61	0.52	0	0.16	3.839	0.00324517	0.00197956	0.00168749	0	0.000519228	0.0124582
acetone	2.10847	0.18	0.7	0.04	0.49	1.696	0.00324517	0.000584131	0.00227162	0.000129807	0.00159013	0.00550381		acetone	1.93921	0.18	0.7	0.04	0.49	1.696	0.00324517	0.000584131	0.00227162	0.000129807	0.00159013	0.00550381
2-pentanone	2.65285	0.14	0.68	0	0.51	2.755	0.00324517	0.000454324	0.00220672	0	0.00165504	0.00894045		2-pentanone	2.43504	0.14	0.68	0	0.51	2.755	0.00324517	0.000454324	0.00220672	0	0.00165504	0.00894045
3-pentanone	2.63215	0.15	0.66	0	0.51	2.811	0.00324517	0.000486776	0.00214181	0	0.00165504	0.00912218		3-pentanone	2.41305	0.15	0.66	0	0.51	2.811	0.00324517	0.000486776	0.00214181	0	0.00165504	0.00912218
2-hexanone	2.98043	0.14	0.68	0	0.51	3.286	0.00324517	0.000454324	0.00220672	0	0.00165504	0.0106636		2-hexanone	2.78745	0.14	0.68	0	0.51	3.286	0.00324517	0.000454324	0.00220672	0	0.00165504	0.0106636
3-hexanone	2.86432	0.14	0.66	0	0.51	3.271	0.00324517	0.000454324	0.00214181	0	0.00165504	0.010615		3-hexanone	2.633	0.14	0.66	0	0.51	3.271	0.00324517	0.000454324	0.00214181	0	0.00165504	0.010615
thiophene	2.8363	0.69	0.57	0	0.15	2.819	0.00324517	0.00223917	0.00184975	0	0.000486776	0.00914814		thiophene	2.54931	0.69	0.57	0	0.15	2.819	0.00324517	0.00223917	0.00184975	0	0.000486776	0.00914814
tetrahydrofuran	2.05962	0.29	0.52	0	0.48	2.636	0.00324517	0.0009411	0.00168749	0	0.00155768	0.00855428		tetrahydrofuran	1.83464	0.29	0.52	0	0.48	2.636	0.00324517	0.0009411	0.00168749	0	0.00155768	0.00855428
1,4-dioxane	2.78749	0.33	0.75	0	0.64	2.892	0.00324517	0.00107091	0.00243388	0	0.00207691	0.00938504		1,4-dioxane	2.64814	0.33	0.75	0	0.64	2.892	0.00324517	0.00107091	0.00243388	0	0.00207691	0.00938504
acetonitrile	2.94241	0.24	0.9	0.04	0.33	1.739	0.00324517	0.000778841	0.00292066	0.000129807	0.00107091	0.00564336		acetonitrile	2.85378	0.24	0.9	0.04	0.33	1.739	0.00324517	0.000778841	0.00292066	0.000129807	0.00107091	0.00564336
pyridine	3.36779	0.63	0.84	0	0.52	3.022	0.00324517	0.00204446	0.00272595	0	0.00168749	0.00980691		pyridine	3.18923	0.63	0.84	0	0.52	3.022	0.00324517	0.00204446	0.00272595	0	0.00168749	0.00980691
1-nitropropane	3.6515	0.24	0.95	0	0.31	2.894	0.00324517	0.000778841	0.00308291	0	0.001006	0.00939153		1-nitropropane	3.44176	0.24	0.95	0	0.31	2.894	0.00324517	0.000778841	0.00308291	0	0.001006	0.00939153
n-heptane	1.27154	0	0	0	0	3.173	0.00314317	0	0	0	0	0.00997328		n-heptane	0.878237	0	0	0	0	3.173	0.00314317	0	0	0	0	0.00997328
n-octane	1.61489	0	0	0	0	3.677	0.00314317	0	0	0	0	0.0115574		n-octane	1.2804	0	0	0	0	3.677	0.00314317	0	0	0	0	0.0115574
n-nonane	1.9396	0	0	0	0	4.182	0.00314317	0	0	0	0	0.0131447		n-nonane	1.65293	0	0	0	0	4.182	0.00314317	0	0	0	0	0.0131447
n-decane	2.25207	0	0	0	0	4.686	0.00314317	0	0	0	0	0.0147289		n-decane	2.00996	0	0	0	0	4.686	0.00314317	0	0	0	0	0.0147289
cycloheptane	1.92253	0.35	0.1	0	0	3.704	0.00314317	0.00110011	0.000314317	0	0	0.0116423		cycloheptane	1.64795	0.35	0.1	0	0	3.704	0.00314317	0.00110011	0.000314317	0	0	0.0116423
cyclooctane	2.36383	0.41	0.1	0	0	4.329	0.00314317	0.0012887	0.000314317	0	0	0.0136068		cyclooctane	2.13436	0.41	0.1	0	0	4.329	0.00314317	0.0012887	0.000314317	0	0	0.0136068
1-hexene	1.10308	0.08	0.08	0	0.07	2.572	0.00314317	0.000251454	0.000251454	0	0.000220022	0.00808424		1-hexene	0.734632	0.08	0.08	0	0.07	2.572	0.00314317	0.000251454	0.000251454	0	0.000220022	0.00808424
1-heptene	1.45059	0.09	0.08	0	0.07	3.063	0.00314317	0.000282885	0.000251454	0	0.000220022	0.00962753		1-heptene	1.11867	0.09	0.08	0	0.07	3.063	0.00314317	0.000282885	0.000251454	0	0.000220022	0.00962753
1-octene	1.78162	0.09	0.08	0	0.07	3.568	0.00314317	0.000282885	0.000251454	0	0.000220022	0.0112148		1-octene	1.49878	0.09	0.08	0	0.07	3.568	0.00314317	0.000282885	0.000251454	0	0.000220022	0.0112148
1-decene	2.40964	0.09	0.08	0	0.07	4.533	0.00314317	0.000282885	0.000251454	0	0.000220022	0.014248		1-decene	2.18824	0.09	0.08	0	0.07	4.533	0.00314317	0.000282885	0.000251454	0	0.000220022	0.014248
cyclohexene	1.68072	0.4	0.2	0	0.1	3.021	0.00314317	0.00125727	0.000628634	0	0.000314317	0.00949552		cyclohexene	1.43047	0.4	0.2	0	0.1	3.021	0.00314317	0.00125727	0.000628634	0	0.000314317	0.00949552
1-pentyne	1.77967	0.17	0.23	0.13	0.1	2.01	0.00314317	0.000534339	0.000722929	0.000408612	0.000314317	0.00631777		1-pentyne	1.46455	0.17	0.23	0.13	0.1	2.01	0.00314317	0.000534339	0.000722929	0.000408612	0.000314317	0.00631777
1-hexyne	2.11601	0.17	0.23	0.13	0.1	2.51	0.00314317	0.000534339	0.000722929	0.000408612	0.000314317	0.00788936		1-hexyne	1.80732	0.17	0.23	0.13	0.1	2.51	0.00314317	0.000534339	0.000722929	0.000408612	0.000314317	0.00788936
1-heptyne	2.43914	0.16	0.23	0.13	0.1	3	0.00314317	0.000502907	0.000722929	0.000408612	0.000314317	0.00942951		1-heptyne	2.15166	0.16	0.23	0.13	0.1	3	0.00314317	0.000502907	0.000722929	0.000408612	0.000314317	0.00942951
1-octyne	2.75419	0.16	0.23	0.13	0.1	3.521	0.00314317	0.000502907	0.000722929	0.000408612	0.000314317	0.0110671		1-octyne	2.47037	0.16	0.23	0.13	0.1	3.521	0.00314317	0.000502907	0.000722929	0.000408612	0.000314317	0.0110671
benzene	2.24812	0.61	0.52	0	0.14	2.786	0.00314317	0.00191733	0.00163445	0	0.000440044	0.00875688		benzene	1.96985	0.61	0.52	0	0.14	2.786	0.00314317	0.00191733	0.00163445	0	0.000440044	0.00875688
toluene	2.50672	0.6	0.52	0	0.14	3.325	0.00314317	0.0018859	0.00163445	0	0.000440044	0.010451		toluene	2.24845	0.6	0.52	0	0.14	3.325	0.00314317	0.0018859	0.00163445	0	0.000440044	0.010451
ethylbenzene	2.76448	0.61	0.51	0	0.15	3.778	0.00314317	0.00191733	0.00160302	0	0.000471476	0.0118749		ethylbenzene	2.51333	0.61	0.51	0	0.15	3.778	0.00314317	0.00191733	0.00160302	0	0.000471476	0.0118749
o-xylene	2.90811	0.66	0.56	0	0.16	3.939	0.00314317	0.00207449	0.00176018	0	0.000502907	0.012381		o-xylene	2.67644	0.66	0.56	0	0.16	3.939	0.00314317	0.00207449	0.00176018	0	0.000502907	0.012381
m-xylene	2.75249	0.62	0.52	0	0.16	3.839	0.00314317	0.00194877	0.00163445	0	0.000502907	0.0120666		m-xylene	2.51127	0.62	0.52	0	0.16	3.839	0.00314317	0.00194877	0.00163445	0	0.000502907	0.0120666
p-xylene	2.74544	0.61	0.52	0	0.16	3.839	0.00314317	0.00191733	0.00163445	0	0.000502907	0.0120666		p-xylene	2.51083	0.61	0.52	0	0.16	3.839	0.00314317	0.00191733	0.00163445	0	0.000502907	0.0120666
acetone	1.95824	0.18	0.7	0.04	0.49	1.696	0.00314317	0.000565771	0.00220022	0.000125727	0.00154015	0.00533082		acetone	1.81013	0.18	0.7	0.04	0.49	1.696	0.00314317	0.000565771	0.00220022	0.000125727	0.00154015	0.00533082
2-pentanone	2.46113	0.14	0.68	0	0.51	2.755	0.00314317	0.000440044	0.00213736	0	0.00160302	0.00865944		2-pentanone	2.26951	0.14	0.68	0	0.51	2.755	0.00314317	0.000440044	0.00213736	0	0.00160302	0.00865944
3-pentanone	2.44493	0.15	0.66	0	0.51	2.811	0.00314317	0.000471476	0.00207449	0	0.00160302	0.00883545		3-pentanone	2.24974	0.15	0.66	0	0.51	2.811	0.00314317	0.000471476	0.00207449	0	0.00160302	0.00883545
2-hexanone	2.77004	0.14	0.68	0	0.51	3.286	0.00314317	0.000440044	0.00213736	0	0.00160302	0.0103285		2-hexanone	2.59602	0.14	0.68	0	0.51	3.286	0.00314317	0.000440044	0.00213736	0	0.00160302	0.0103285
3-hexanone	2.65836	0.14	0.66	0	0.51	3.271	0.00314317	0.000440044	0.00207449	0	0.00160302	0.0102813		3-hexanone	2.45361	0.14	0.66	0	0.51	3.271	0.00314317	0.000440044	0.00207449	0	0.00160302	0.0102813
thiophene	2.64568	0.69	0.57	0	0.15	2.819	0.00314317	0.00216879	0.00179161	0	0.000471476	0.0088606		thiophene	2.38706	0.69	0.57	0	0.15	2.819	0.00314317	0.00216879	0.00179161	0	0.000471476	0.0088606
tetrahydrofuran	1.90871	0.29	0.52	0	0.48	2.636	0.00314317	0.00091152	0.00163445	0	0.00150872	0.0082854		tetrahydrofuran	1.72655	0.29	0.52	0	0.48	2.636	0.00314317	0.00091152	0.00163445	0	0.00150872	0.0082854
1,4-dioxane	2.60459	0.33	0.75	0	0.64	2.892	0.00314317	0.00103725	0.00235738	0	0.00201163	0.00909005		1,4-dioxane	2.48366	0.33	0.75	0	0.64	2.892	0.00314317	0.00103725	0.00235738	0	0.00201163	0.00909005
acetonitrile	2.76678	0.24	0.9	0.04	0.33	1.739	0.00314317	0.000754361	0.00282885	0.000125727	0.00103725	0.00546598		acetonitrile	2.68493	0.24	0.9	0.04	0.33	1.739	0.00314317	0.000754361	0.00282885	0.000125727	0.00103725	0.00546598
pyridine	3.16035	0.63	0.84	0	0.52	3.022	0.00314317	0.0019802	0.00264026	0	0.00163445	0.00949866		pyridine	3.00212	0.63	0.84	0	0.52	3.022	0.00314317	0.0019802	0.00264026	0	0.00163445	0.00949866
1-nitropropane	3.42474	0.24	0.95	0	0.31	2.894	0.00314317	0.000754361	0.00298601	0	0.000974383	0.00909634		1-nitropropane	3.23338	0.24	0.95	0	0.31	2.894	0.00314317	0.000754361	0.00298601	0	0.000974383	0.00909634
n-heptane	1.13352	0	0	0	0	3.173	0.00304739	0	0	0	0	0.00966936		n-heptane	0.800344	0	0	0	0	3.173	0.00304739	0	0	0	0	0.00966936
n-octane	1.451	0	0	0	0	3.677	0.00304739	0	0	0	0	0.0112052		n-octane	1.16688	0	0	0	0	3.677	0.00304739	0	0	0	0	0.0112052
n-nonane	1.75408	0	0	0	0	4.182	0.00304739	0	0	0	0	0.0127442		n-nonane	1.50915	0	0	0	0	4.182	0.00304739	0	0	0	0	0.0127442
n-decane	2.04847	0	0	0	0	4.686	0.00304739	0	0	0	0	0.0142801		n-decane	1.83138	0	0	0	0	4.686	0.00304739	0	0	0	0	0.0142801
cycloheptane	1.76979	0.35	0.1	0	0	3.704	0.00304739	0.00106659	0.000304739	0	0	0.0112875		cycloheptane	1.53229	0.35	0.1	0	0	3.704	0.00304739	0.00106659	0.000304739	0	0	0.0112875
cyclooctane	2.18665	0.41	0.1	0	0	4.329	0.00304739	0.00124943	0.000304739	0	0	0.0131921		cyclooctane	1.9893	0.41	0.1	0	0	4.329	0.00304739	0.00124943	0.000304739	0	0	0.0131921
1-hexene	0.981289	0.08	0.08	0	0.07	2.572	0.00304739	0.000243791	0.000243791	0	0.000213317	0.00783788		1-hexene	0.667712	0.08	0.08	0	0.07	2.572	0.00304739	0.000243791	0.000243791	0	0.000213317	0.00783788
1-heptene	1.30693	0.09	0.08	0	0.07	3.063	0.00304739	0.000274265	0.000243791	0	0.000213317	0.00933415		1-heptene	1.02168	0.09	0.08	0	0.07	3.063	0.00304739	0.000274265	0.000243791	0	0.000213317	0.00933415
1-octene	1.61249	0.09	0.08	0	0.07	3.568	0.00304739	0.000274265	0.000243791	0	0.000213317	0.0108731		1-octene	1.35876	0.09	0.08	0	0.07	3.568	0.00304739	0.000274265	0.000243791	0	0.000213317	0.0108731
1-decene	2.20333	0.09	0.08	0	0.07	4.533	0.00304739	0.000274265	0.000243791	0	0.000213317	0.0138138		1-decene	2.00093	0.09	0.08	0	0.07	4.533	0.00304739	0.000274265	0.000243791	0	0.000213317	0.0138138
cyclohexene	1.54492	0.4	0.2	0	0.1	3.021	0.00304739	0.00121895	0.000609477	0	0.000304739	0.00920616		cyclohexene	1.32601	0.4	0.2	0	0.1	3.021	0.00304739	0.00121895	0.000609477	0	0.000304739	0.00920616
1-pentyne	1.62281	0.17	0.23	0.13	0.1	2.01	0.00304739	0.000518056	0.000700899	0.00039616	0.000304739	0.00612525		1-pentyne	1.33846	0.17	0.23	0.13	0.1	2.01	0.00304739	0.000518056	0.000700899	0.00039616	0.000304739	0.00612525
1-hexyne	1.93611	0.17	0.23	0.13	0.1	2.51	0.00304739	0.000518056	0.000700899	0.00039616	0.000304739	0.00764894		1-hexyne	1.65818	0.17	0.23	0.13	0.1	2.51	0.00304739	0.000518056	0.000700899	0.00039616	0.000304739	0.00764894
1-heptyne	2.24345	0.16	0.23	0.13	0.1	3	0.00304739	0.000487582	0.000700899	0.00039616	0.000304739	0.00914216		1-heptyne	1.9785	0.16	0.23	0.13	0.1	3	0.00304739	0.000487582	0.000700899	0.00039616	0.000304739	0.00914216
1-octyne	2.53672	0.16	0.23	0.13	0.1	3.521	0.00304739	0.000487582	0.000700899	0.00039616	0.000304739	0.0107298		1-octyne	2.2736	0.16	0.23	0.13	0.1	3.521	0.00304739	0.000487582	0.000700899	0.00039616	0.000304739	0.0107298
benzene	2.08933	0.61	0.52	0	0.14	2.786	0.00304739	0.00185891	0.00158464	0	0.000426634	0.00849002		benzene	1.84927	0.61	0.52	0	0.14	2.786	0.00304739	0.00185891	0.00158464	0	0.000426634	0.00849002
toluene	2.3302	0.6	0.52	0	0.14	3.325	0.00304739	0.00182843	0.00158464	0	0.000426634	0.0101326		toluene	2.10771	0.6	0.52	0	0.14	3.325	0.00304739	0.00182843	0.00158464	0	0.000426634	0.0101326
ethylbenzene	2.57189	0.61	0.51	0	0.15	3.778	0.00304739	0.00185891	0.00155417	0	0.000457108	0.011513		ethylbenzene	2.35049	0.61	0.51	0	0.15	3.778	0.00304739	0.00185891	0.00155417	0	0.000457108	0.011513
o-xylene	2.71124	0.66	0.56	0	0.16	3.939	0.00304739	0.00201128	0.00170654	0	0.000487582	0.0120037		o-xylene	2.50657	0.66	0.56	0	0.16	3.939	0.00304739	0.00201128	0.00170654	0	0.000487582	0.0120037
m-xylene	2.56279	0.62	0.52	0	0.16	3.839	0.00304739	0.00188938	0.00158464	0	0.000487582	0.0116989		m-xylene	2.34752	0.62	0.52	0	0.16	3.839	0.00304739	0.00188938	0.00158464	0	0.000487582	0.0116989
p-xylene	2.55372	0.61	0.52	0	0.16	3.839	0.00304739	0.00185891	0.00158464	0	0.000487582	0.0116989		p-xylene	2.34309	0.61	0.52	0	0.16	3.839	0.00304739	0.00185891	0.00158464	0	0.000487582	0.0116989
acetone	1.81417	0.18	0.7	0.04	0.49	1.696	0.00304739	0.00054853	0.00213317	0.000121895	0.00149322	0.00516837		methanol	3.55446	0.28	0.44	0.43	0.47	0.97	0.00304739	0.000853268	0.00134085	0.00131038	0.00143227	0.00295597
2-pentanone	2.28211	0.14	0.68	0	0.51	2.755	0.00304739	0.000426634	0.00207222	0	0.00155417	0.00839555		ethanol	3.56077	0.25	0.42	0.37	0.48	1.485	0.00304739	0.000761847	0.0012799	0.00112753	0.00146275	0.00452537
3-pentanone	2.27053	0.15	0.66	0	0.51	2.811	0.00304739	0.000457108	0.00201128	0	0.00155417	0.0085662		acetone	1.69381	0.18	0.7	0.04	0.49	1.696	0.00304739	0.00054853	0.00213317	0.000121895	0.00149322	0.00516837
2-hexanone	2.57608	0.14	0.68	0	0.51	3.286	0.00304739	0.000426634	0.00207222	0	0.00155417	0.0100137		2-pentanone	2.11661	0.14	0.68	0	0.51	2.755	0.00304739	0.000426634	0.00207222	0	0.00155417	0.00839555
3-hexanone	2.46728	0.14	0.66	0	0.51	3.271	0.00304739	0.000426634	0.00201128	0	0.00155417	0.009968		3-pentanone	2.09855	0.15	0.66	0	0.51	2.811	0.00304739	0.000457108	0.00201128	0	0.00155417	0.0085662
thiophene	2.47197	0.69	0.57	0	0.15	2.819	0.00304739	0.0021027	0.00173701	0	0.000457108	0.00859058		2-hexanone	2.4191	0.14	0.68	0	0.51	3.286	0.00304739	0.000426634	0.00207222	0	0.00155417	0.0100137
tetrahydrofuran	1.7712	0.29	0.52	0	0.48	2.636	0.00304739	0.000883742	0.00158464	0	0.00146275	0.00803291		3-hexanone	2.28639	0.14	0.66	0	0.51	3.271	0.00304739	0.000426634	0.00201128	0	0.00155417	0.009968
1,4-dioxane	2.43238	0.33	0.75	0	0.64	2.892	0.00304739	0.00100564	0.00228554	0	0.00195033	0.00881304		thiophene	2.23818	0.69	0.57	0	0.15	2.819	0.00304739	0.0021027	0.00173701	0	0.000457108	0.00859058
acetonitrile	2.60265	0.24	0.9	0.04	0.33	1.739	0.00304739	0.000731373	0.00274265	0.000121895	0.00100564	0.00529941		tetrahydrofuran	1.62378	0.29	0.52	0	0.48	2.636	0.00304739	0.000883742	0.00158464	0	0.00146275	0.00803291
pyridine	2.9713	0.63	0.84	0	0.52	3.022	0.00304739	0.00191985	0.0025598	0	0.00158464	0.0092092		1,4-dioxane	2.33464	0.33	0.75	0	0.64	2.892	0.00304739	0.00100564	0.00228554	0	0.00195033	0.00881304
1-nitropropane	3.21412	0.24	0.95	0	0.31	2.894	0.00304739	0.000731373	0.00289502	0	0.00094469	0.00881914		acetonitrile	2.52629	0.24	0.9	0.04	0.33	1.739	0.00304739	0.000731373	0.00274265	0.000121895	0.00100564	0.00529941
n-heptane	1.00202	0	0	0	0	3.173	0.00295727	0	0	0	0	0.00938341		pyridine	2.82378	0.63	0.84	0	0.52	3.022	0.00304739	0.00191985	0.0025598	0	0.00158464	0.0092092
n-octane	1.30175	0	0	0	0	3.677	0.00295727	0	0	0	0	0.0108739		1-nitropropane	3.03531	0.24	0.95	0	0.31	2.894	0.00304739	0.000731373	0.00289502	0	0.00094469	0.00881914
n-nonane	1.58347	0	0	0	0	4.182	0.00295727	0	0	0	0	0.0123673		n-heptane	0.725713	0	0	0	0	3.173	0.00295727	0	0	0	0	0.00938341
n-decane	1.85704	0	0	0	0	4.686	0.00295727	0	0	0	0	0.0138578		n-octane	1.05901	0	0	0	0	3.677	0.00295727	0	0	0	0	0.0108739
cycloheptane	1.62833	0.35	0.1	0	0	3.704	0.00295727	0.00103504	0.000295727	0	0	0.0109537		n-nonane	1.36577	0	0	0	0	4.182	0.00295727	0	0	0	0	0.0123673
cyclooctane	2.02532	0.41	0.1	0	0	4.329	0.00295727	0.00121248	0.000295727	0	0	0.012802		n-decane	1.65817	0	0	0	0	4.686	0.00295727	0	0	0	0	0.0138578
1-hexene	0.864922	0.08	0.08	0	0.07	2.572	0.00295727	0.000236581	0.000236581	0	0.000207009	0.00760609		cycloheptane	1.42821	0.35	0.1	0	0	3.704	0.00295727	0.00103504	0.000295727	0	0	0.0109537
1-heptene	1.17154	0.09	0.08	0	0.07	3.063	0.00295727	0.000266154	0.000236581	0	0.000207009	0.00905811		cyclooctane	1.85245	0.41	0.1	0	0	4.329	0.00295727	0.00121248	0.000295727	0	0	0.012802
1-octene	1.45963	0.09	0.08	0	0.07	3.568	0.00295727	0.000266154	0.000236581	0	0.000207009	0.0105515		1-hexene	0.60892	0.08	0.08	0	0.07	2.572	0.00295727	0.000236581	0.000236581	0	0.000207009	0.00760609
1-decene	2.01306	0.09	0.08	0	0.07	4.533	0.00295727	0.000266154	0.000236581	0	0.000207009	0.0134053		1-heptene	0.93359	0.09	0.08	0	0.07	3.063	0.00295727	0.000266154	0.000236581	0	0.000207009	0.00905811
cyclohexene	1.41631	0.4	0.2	0	0.1	3.021	0.00295727	0.00118291	0.000591453	0	0.000295727	0.00893391		1-octene	1.23408	0.09	0.08	0	0.07	3.568	0.00295727	0.000266154	0.000236581	0	0.000207009	0.0105515
1-pentyne	1.47141	0.17	0.23	0.13	0.1	2.01	0.00295727	0.000502735	0.000680172	0.000384445	0.000295727	0.00594411		1-decene	1.82359	0.09	0.08	0	0.07	4.533	0.00295727	0.000266154	0.000236581	0	0.000207009	0.0134053
1-hexyne	1.76883	0.17	0.23	0.13	0.1	2.51	0.00295727	0.000502735	0.000680172	0.000384445	0.000295727	0.00742274		cyclohexene	1.23104	0.4	0.2	0	0.1	3.021	0.00295727	0.00118291	0.000591453	0	0.000295727	0.00893391
1-heptyne	2.05575	0.16	0.23	0.13	0.1	3	0.00295727	0.000473163	0.000680172	0.000384445	0.000295727	0.0088718		1-pentyne	1.21978	0.17	0.23	0.13	0.1	2.01	0.00295727	0.000502735	0.000680172	0.000384445	0.000295727	0.00594411
1-octyne	2.33335	0.16	0.23	0.13	0.1	3.521	0.00295727	0.000473163	0.000680172	0.000384445	0.000295727	0.0104125		1-hexyne	1.51962	0.17	0.23	0.13	0.1	2.51	0.00295727	0.000502735	0.000680172	0.000384445	0.000295727	0.00742274
benzene	1.94596	0.61	0.52	0	0.14	2.786	0.00295727	0.00180393	0.00153778	0	0.000414017	0.00823895		1-heptyne	1.81583	0.16	0.23	0.13	0.1	3	0.00295727	0.000473163	0.000680172	0.000384445	0.000295727	0.0088718
toluene	2.16733	0.6	0.52	0	0.14	3.325	0.00295727	0.00177436	0.00153778	0	0.000414017	0.00983291		1-octyne	2.09061	0.16	0.23	0.13	0.1	3.521	0.00295727	0.000473163	0.000680172	0.000384445	0.000295727	0.0104125
ethylbenzene	2.39426	0.61	0.51	0	0.15	3.778	0.00295727	0.00180393	0.00150821	0	0.00044359	0.0111726		benzene	1.74013	0.61	0.52	0	0.14	2.786	0.00295727	0.00180393	0.00153778	0	0.000414017	0.00823895
o-xylene	2.52899	0.66	0.56	0	0.16	3.939	0.00295727	0.0019518	0.00165607	0	0.000473163	0.0116487		toluene	1.97631	0.6	0.52	0	0.14	3.325	0.00295727	0.00177436	0.00153778	0	0.000414017	0.00983291
m-xylene	2.38651	0.62	0.52	0	0.16	3.839	0.00295727	0.00183351	0.00153778	0	0.000473163	0.0113529		ethylbenzene	2.19911	0.61	0.51	0	0.15	3.778	0.00295727	0.00180393	0.00150821	0	0.00044359	0.0111726
p-xylene	2.37693	0.61	0.52	0	0.16	3.839	0.00295727	0.00180393	0.00153778	0	0.000473163	0.0113529		o-xylene	2.34957	0.66	0.56	0	0.16	3.939	0.00295727	0.0019518	0.00165607	0	0.000473163	0.0116487
methanol	3.58007	0.28	0.44	0.43	0.47	0.97	0.00295727	0.000828035	0.0013012	0.00127163	0.00138992	0.00286855		m-xylene	2.19499	0.62	0.52	0	0.16	3.839	0.00295727	0.00183351	0.00153778	0	0.000473163	0.0113529
ethanol	3.58523	0.25	0.42	0.37	0.48	1.485	0.00295727	0.000739317	0.00124205	0.00109419	0.00141949	0.00439154		p-xylene	2.18983	0.61	0.52	0	0.16	3.839	0.00295727	0.00180393	0.00153778	0	0.000473163	0.0113529
acetone	1.68004	0.18	0.7	0.04	0.49	1.696	0.00295727	0.000532308	0.00207009	0.000118291	0.00144906	0.00501553		methanol	3.36039	0.28	0.44	0.43	0.47	0.97	0.00295727	0.000828035	0.0013012	0.00127163	0.00138992	0.00286855
2-pentanone	2.11723	0.14	0.68	0	0.51	2.755	0.00295727	0.000414017	0.00201094	0	0.00150821	0.00814727		ethanol	3.34612	0.25	0.42	0.37	0.48	1.485	0.00295727	0.000739317	0.00124205	0.00109419	0.00141949	0.00439154
3-pentanone	2.10636	0.15	0.66	0	0.51	2.811	0.00295727	0.00044359	0.0019518	0	0.00150821	0.00831288		acetone	1.58325	0.18	0.7	0.04	0.49	1.696	0.00295727	0.000532308	0.00207009	0.000118291	0.00144906	0.00501553
2-hexanone	2.39577	0.14	0.68	0	0.51	3.286	0.00295727	0.000414017	0.00201094	0	0.00150821	0.00971758		2-pentanone	1.97772	0.14	0.68	0	0.51	2.755	0.00295727	0.000414017	0.00201094	0	0.00150821	0.00814727
3-hexanone	2.2915	0.14	0.66	0	0.51	3.271	0.00295727	0.000414017	0.0019518	0	0.00150821	0.00967322		3-pentanone	1.95809	0.15	0.66	0	0.51	2.811	0.00295727	0.00044359	0.0019518	0	0.00150821	0.00831288
thiophene	2.30714	0.69	0.57	0	0.15	2.819	0.00295727	0.00204051	0.00168564	0	0.00044359	0.00833654		2-hexanone	2.25627	0.14	0.68	0	0.51	3.286	0.00295727	0.000414017	0.00201094	0	0.00150821	0.00971758
tetrahydrofuran	1.64112	0.29	0.52	0	0.48	2.636	0.00295727	0.000857608	0.00153778	0	0.00141949	0.00779536		3-hexanone	2.1338	0.14	0.66	0	0.51	3.271	0.00295727	0.000414017	0.0019518	0	0.00150821	0.00967322
1,4-dioxane	2.27384	0.33	0.75	0	0.64	2.892	0.00295727	0.000975898	0.00221795	0	0.00189265	0.00855242		thiophene	2.10131	0.69	0.57	0	0.15	2.819	0.00295727	0.00204051	0.00168564	0	0.00044359	0.00833654
acetonitrile	2.45016	0.24	0.9	0.04	0.33	1.739	0.00295727	0.000709744	0.00266154	0.000118291	0.000975898	0.00514269		tetrahydrofuran	1.53007	0.29	0.52	0	0.48	2.636	0.00295727	0.000857608	0.00153778	0	0.00141949	0.00779536
pyridine	2.79343	0.63	0.84	0	0.52	3.022	0.00295727	0.00186308	0.0024841	0	0.00153778	0.00893686		1,4-dioxane	2.19139	0.33	0.75	0	0.64	2.892	0.00295727	0.000975898	0.00221795	0	0.00189265	0.00855242
1-nitropropane	3.01809	0.24	0.95	0	0.31	2.894	0.00295727	0.000709744	0.0028094	0	0.000916753	0.00855833		acetonitrile	2.37892	0.24	0.9	0.04	0.33	1.739	0.00295727	0.000709744	0.00266154	0.000118291	0.000975898	0.00514269
n-heptane	0.881497	0	0	0	0	3.173	0.00287233	0	0	0	0	0.00911389		pyridine	2.66852	0.63	0.84	0	0.52	3.022	0.00295727	0.00186308	0.0024841	0	0.00153778	0.00893686
n-octane	1.16055	0	0	0	0	3.677	0.00287233	0	0	0	0	0.0105615		1-nitropropane	2.85148	0.24	0.95	0	0.31	2.894	0.00295727	0.000709744	0.0028094	0	0.000916753	0.00855833
n-nonane	1.42665	0	0	0	0	4.182	0.00287233	0	0	0	0	0.0120121		n-heptane	0.65435	0	0	0	0	3.173	0.00287233	0	0	0	0	0.00911389
n-decane	1.68279	0	0	0	0	4.686	0.00287233	0	0	0	0	0.0134597		n-octane	0.955573	0	0	0	0	3.677	0.00287233	0	0	0	0	0.0105615
cycloheptane	1.49358	0.35	0.1	0	0	3.704	0.00287233	0.00100531	0.000287233	0	0	0.0106391		n-nonane	1.23215	0	0	0	0	4.182	0.00287233	0	0	0	0	0.0120121
cyclooctane	1.8737	0.41	0.1	0	0	4.329	0.00287233	0.00117765	0.000287233	0	0	0.0124343		n-decane	1.49854	0	0	0	0	4.686	0.00287233	0	0	0	0	0.0134597
1-hexene	0.755427	0.08	0.08	0	0.07	2.572	0.00287233	0.000229786	0.000229786	0	0.000201063	0.00738762		cycloheptane	1.32222	0.35	0.1	0	0	3.704	0.00287233	0.00100531	0.000287233	0	0	0.0106391
1-heptene	1.0475	0.09	0.08	0	0.07	3.063	0.00287233	0.000258509	0.000229786	0	0.000201063	0.00879793		cyclooctane	1.72262	0.41	0.1	0	0	4.329	0.00287233	0.00117765	0.000287233	0	0	0.0124343
1-octene	1.31847	0.09	0.08	0	0.07	3.568	0.00287233	0.000258509	0.000229786	0	0.000201063	0.0102485		1-hexene	0.5491	0.08	0.08	0	0.07	2.572	0.00287233	0.000229786	0.000229786	0	0.000201063	0.00738762
1-decene	1.83537	0.09	0.08	0	0.07	4.533	0.00287233	0.000258509	0.000229786	0	0.000201063	0.0130202		1-heptene	0.848474	0.09	0.08	0	0.07	3.063	0.00287233	0.000258509	0.000229786	0	0.000201063	0.00879793
cyclohexene	1.29865	0.4	0.2	0	0.1	3.021	0.00287233	0.00114893	0.000574465	0	0.000287233	0.00867729		1-octene	1.11879	0.09	0.08	0	0.07	3.568	0.00287233	0.000258509	0.000229786	0	0.000201063	0.0102485
1-pentyne	1.33233	0.17	0.23	0.13	0.1	2.01	0.00287233	0.000488295	0.000660635	0.000373402	0.000287233	0.00577337		1-decene	1.65821	0.09	0.08	0	0.07	4.533	0.00287233	0.000258509	0.000229786	0	0.000201063	0.0130202
1-hexyne	1.61278	0.17	0.23	0.13	0.1	2.51	0.00287233	0.000488295	0.000660635	0.000373402	0.000287233	0.00720954		cyclohexene	1.14319	0.4	0.2	0	0.1	3.021	0.00287233	0.00114893	0.000574465	0	0.000287233	0.00867729
1-heptyne	1.88603	0.16	0.23	0.13	0.1	3	0.00287233	0.000459572	0.000660635	0.000373402	0.000287233	0.00861698		1-pentyne	1.10897	0.17	0.23	0.13	0.1	2.01	0.00287233	0.000488295	0.000660635	0.000373402	0.000287233	0.00577337
1-octyne	2.14569	0.16	0.23	0.13	0.1	3.521	0.00287233	0.000459572	0.000660635	0.000373402	0.000287233	0.0101135		1-hexyne	1.39158	0.17	0.23	0.13	0.1	2.51	0.00287233	0.000488295	0.000660635	0.000373402	0.000287233	0.00720954
benzene	1.80851	0.61	0.52	0	0.14	2.786	0.00287233	0.00175212	0.00149361	0	0.000402126	0.0080023		1-heptyne	1.66491	0.16	0.23	0.13	0.1	3	0.00287233	0.000459572	0.000660635	0.000373402	0.000287233	0.00861698
toluene	2.01689	0.6	0.52	0	0.14	3.325	0.00287233	0.0017234	0.00149361	0	0.000402126	0.00955048		1-octyne	1.92009	0.16	0.23	0.13	0.1	3.521	0.00287233	0.000459572	0.000660635	0.000373402	0.000287233	0.0101135
ethylbenzene	2.23023	0.61	0.51	0	0.15	3.778	0.00287233	0.00175212	0.00146489	0	0.000430849	0.0108516		benzene	1.63971	0.61	0.52	0	0.14	2.786	0.00287233	0.00175212	0.00149361	0	0.000402126	0.0080023
o-xylene	2.35904	0.66	0.56	0	0.16	3.939	0.00287233	0.00189573	0.0016085	0	0.000459572	0.0113141		toluene	1.85393	0.6	0.52	0	0.14	3.325	0.00287233	0.0017234	0.00149361	0	0.000402126	0.00955048
m-xylene	2.22302	0.62	0.52	0	0.16	3.839	0.00287233	0.00178084	0.00149361	0	0.000459572	0.0110269		ethylbenzene	2.05768	0.61	0.51	0	0.15	3.778	0.00287233	0.00175212	0.00146489	0	0.000430849	0.0108516
p-xylene	2.21136	0.61	0.52	0	0.16	3.839	0.00287233	0.00175212	0.00149361	0	0.000459572	0.0110269		o-xylene	2.20034	0.66	0.56	0	0.16	3.939	0.00287233	0.00189573	0.0016085	0	0.000459572	0.0113141
methanol	3.38261	0.28	0.44	0.43	0.47	0.97	0.00287233	0.000804251	0.00126382	0.0012351	0.00134999	0.00278616		m-xylene	2.05206	0.62	0.52	0	0.16	3.839	0.00287233	0.00178084	0.00149361	0	0.000459572	0.0110269
ethanol	3.3773	0.25	0.42	0.37	0.48	1.485	0.00287233	0.000718081	0.00120638	0.00106276	0.00137872	0.0042654		p-xylene	2.04475	0.61	0.52	0	0.16	3.839	0.00287233	0.00175212	0.00149361	0	0.000459572	0.0110269
acetone	1.55987	0.18	0.7	0.04	0.49	1.696	0.00287233	0.000517019	0.00201063	0.000114893	0.00140744	0.00487146		methanol	3.17065	0.28	0.44	0.43	0.47	0.97	0.00287233	0.000804251	0.00126382	0.0012351	0.00134999	0.00278616
2-pentanone	1.96523	0.14	0.68	0	0.51	2.755	0.00287233	0.000402126	0.00195318	0	0.00146489	0.00791326		ethanol	3.14622	0.25	0.42	0.37	0.48	1.485	0.00287233	0.000718081	0.00120638	0.00106276	0.00137872	0.0042654
3-pentanone	1.95559	0.15	0.66	0	0.51	2.811	0.00287233	0.000430849	0.00189573	0	0.00146489	0.00807411		acetone	1.48299	0.18	0.7	0.04	0.49	1.696	0.00287233	0.000517019	0.00201063	0.000114893	0.00140744	0.00487146
2-hexanone	2.22979	0.14	0.68	0	0.51	3.286	0.00287233	0.000402126	0.00195318	0	0.00146489	0.00943846		2-pentanone	1.84511	0.14	0.68	0	0.51	2.755	0.00287233	0.000402126	0.00195318	0	0.00146489	0.00791326
3-hexanone	2.12966	0.14	0.66	0	0.51	3.271	0.00287233	0.000402126	0.00189573	0	0.00146489	0.00939538		3-pentanone	1.82712	0.15	0.66	0	0.51	2.811	0.00287233	0.000430849	0.00189573	0	0.00146489	0.00807411
thiophene	2.15798	0.69	0.57	0	0.15	2.819	0.00287233	0.0019819	0.00163723	0	0.000430849	0.00809708		2-hexanone	2.10425	0.14	0.68	0	0.51	3.286	0.00287233	0.000402126	0.00195318	0	0.00146489	0.00943846
tetrahydrofuran	1.52228	0.29	0.52	0	0.48	2.636	0.00287233	0.000832974	0.00149361	0	0.00137872	0.00757145		3-hexanone	1.99074	0.14	0.66	0	0.51	3.271	0.00287233	0.000402126	0.00189573	0	0.00146489	0.00939538
1,4-dioxane	2.12373	0.33	0.75	0	0.64	2.892	0.00287233	0.000947867	0.00215424	0	0.00183829	0.00830676		thiophene	1.97255	0.69	0.57	0	0.15	2.819	0.00287233	0.0019819	0.00163723	0	0.000430849	0.00809708
acetonitrile	2.30574	0.24	0.9	0.04	0.33	1.739	0.00287233	0.000689358	0.00258509	0.000114893	0.000947867	0.00499497		tetrahydrofuran	1.43919	0.29	0.52	0	0.48	2.636	0.00287233	0.000832974	0.00149361	0	0.00137872	0.00757145
pyridine	2.62554	0.63	0.84	0	0.52	3.022	0.00287233	0.00180956	0.00241275	0	0.00149361	0.00868017		1,4-dioxane	2.06123	0.33	0.75	0	0.64	2.892	0.00287233	0.000947867	0.00215424	0	0.00183829	0.00830676
1-nitropropane	2.83917	0.24	0.95	0	0.31	2.894	0.00287233	0.000689358	0.00272871	0	0.000890421	0.00831251		acetonitrile	2.24129	0.24	0.9	0.04	0.33	1.739	0.00287233	0.000689358	0.00258509	0.000114893	0.000947867	0.00499497
n-heptane	0.772237	0	0	0	0	3.173	0.00279213	0	0	0	0	0.00885942		pyridine	2.51581	0.63	0.84	0	0.52	3.022	0.00287233	0.00180956	0.00241275	0	0.00149361	0.00868017
n-octane	1.03079	0	0	0	0	3.677	0.00279213	0	0	0	0	0.0102666		1-nitropropane	2.68607	0.24	0.95	0	0.31	2.894	0.00287233	0.000689358	0.00272871	0	0.000890421	0.00831251
n-nonane	1.27785	0	0	0	0	4.182	0.00279213	0	0	0	0	0.0116767		n-heptane	0.589005	0	0	0	0	3.173	0.00279213	0	0	0	0	0.00885942
n-decane	1.52372	0	0	0	0	4.686	0.00279213	0	0	0	0	0.0130839		n-octane	0.865458	0	0	0	0	3.677	0.00279213	0	0	0	0	0.0102666
cycloheptane	1.37307	0.35	0.1	0	0	3.704	0.00279213	0.000977244	0.000279213	0	0	0.010342		n-nonane	1.10934	0	0	0	0	4.182	0.00279213	0	0	0	0	0.0116767
cyclooctane	1.73249	0.41	0.1	0	0	4.329	0.00279213	0.00114477	0.000279213	0	0	0.0120871		n-decane	1.35386	0	0	0	0	4.686	0.00279213	0	0	0	0	0.0130839
1-hexene	0.658043	0.08	0.08	0	0.07	2.572	0.00279213	0.00022337	0.00022337	0	0.000195449	0.00718135		cycloheptane	1.22757	0.35	0.1	0	0	3.704	0.00279213	0.000977244	0.000279213	0	0	0.010342
1-heptene	0.928933	0.09	0.08	0	0.07	3.063	0.00279213	0.000251291	0.00022337	0	0.000195449	0.00855228		cyclooctane	1.59979	0.41	0.1	0	0	4.329	0.00279213	0.00114477	0.000279213	0	0	0.0120871
1-octene	1.18583	0.09	0.08	0	0.07	3.568	0.00279213	0.000251291	0.00022337	0	0.000195449	0.00996231		1-hexene	0.495361	0.08	0.08	0	0.07	2.572	0.00279213	0.00022337	0.00022337	0	0.000195449	0.00718135
1-decene	1.67065	0.09	0.08	0	0.07	4.533	0.00279213	0.000251291	0.00022337	0	0.000195449	0.0126567		1-heptene	0.774157	0.09	0.08	0	0.07	3.063	0.00279213	0.000251291	0.00022337	0	0.000195449	0.00855228
cyclohexene	1.18918	0.4	0.2	0	0.1	3.021	0.00279213	0.00111685	0.000558425	0	0.000279213	0.00843501		1-octene	1.00756	0.09	0.08	0	0.07	3.568	0.00279213	0.000251291	0.00022337	0	0.000195449	0.00996231
1-pentyne	1.20405	0.17	0.23	0.13	0.1	2.01	0.00279213	0.000474661	0.000642189	0.000362976	0.000279213	0.00561217		1-decene	1.50691	0.09	0.08	0	0.07	4.533	0.00279213	0.000251291	0.00022337	0	0.000195449	0.0126567
1-hexyne	1.4717	0.17	0.23	0.13	0.1	2.51	0.00279213	0.000474661	0.000642189	0.000362976	0.000279213	0.00700824		cyclohexene	1.05675	0.4	0.2	0	0.1	3.021	0.00279213	0.00111685	0.000558425	0	0.000279213	0.00843501
1-heptyne	1.72485	0.16	0.23	0.13	0.1	3	0.00279213	0.00044674	0.000642189	0.000362976	0.000279213	0.00837638		1-pentyne	1.00376	0.17	0.23	0.13	0.1	2.01	0.00279213	0.000474661	0.000642189	0.000362976	0.000279213	0.00561217
1-octyne	1.97034	0.16	0.23	0.13	0.1	3.521	0.00279213	0.00044674	0.000642189	0.000362976	0.000279213	0.00983108		1-hexyne	1.27095	0.17	0.23	0.13	0.1	2.51	0.00279213	0.000474661	0.000642189	0.000362976	0.000279213	0.00700824
benzene	1.68429	0.61	0.52	0	0.14	2.786	0.00279213	0.0017032	0.00145191	0	0.000390898	0.00777886		1-heptyne	1.5239	0.16	0.23	0.13	0.1	3	0.00279213	0.00044674	0.000642189	0.000362976	0.000279213	0.00837638
toluene	1.87529	0.6	0.52	0	0.14	3.325	0.00279213	0.00167528	0.00145191	0	0.000390898	0.00928382		1-octyne	1.76146	0.16	0.23	0.13	0.1	3.521	0.00279213	0.00044674	0.000642189	0.000362976	0.000279213	0.00983108
ethylbenzene	2.07682	0.61	0.51	0	0.15	3.778	0.00279213	0.0017032	0.00142398	0	0.000418819	0.0105487		benzene	1.5419	0.61	0.52	0	0.14	2.786	0.00279213	0.0017032	0.00145191	0	0.000390898	0.00777886
o-xylene	2.2001	0.66	0.56	0	0.16	3.939	0.00279213	0.0018428	0.00156359	0	0.00044674	0.0109982		toluene	1.73983	0.6	0.52	0	0.14	3.325	0.00279213	0.00167528	0.00145191	0	0.000390898	0.00928382
m-xylene	2.07034	0.62	0.52	0	0.16	3.839	0.00279213	0.00173112	0.00145191	0	0.00044674	0.010719		ethylbenzene	1.92876	0.61	0.51	0	0.15	3.778	0.00279213	0.0017032	0.00142398	0	0.000418819	0.0105487
p-xylene	2.05732	0.61	0.52	0	0.16	3.839	0.00279213	0.0017032	0.00145191	0	0.00044674	0.010719		o-xylene	2.06442	0.66	0.56	0	0.16	3.939	0.00279213	0.0018428	0.00156359	0	0.00044674	0.0109982
methanol	3.19285	0.28	0.44	0.43	0.47	0.97	0.00279213	0.000781795	0.00122854	0.00120061	0.0013123	0.00270836		m-xylene	1.91899	0.62	0.52	0	0.16	3.839	0.00279213	0.00173112	0.00145191	0	0.00044674	0.010719
ethanol	3.18014	0.25	0.42	0.37	0.48	1.485	0.00279213	0.000698032	0.00117269	0.00103309	0.00134022	0.00414631		p-xylene	1.90969	0.61	0.52	0	0.16	3.839	0.00279213	0.0017032	0.00145191	0	0.00044674	0.010719
acetone	1.44278	0.18	0.7	0.04	0.49	1.696	0.00279213	0.000502583	0.00195449	0.000111685	0.00136814	0.00473545		methanol	2.99357	0.28	0.44	0.43	0.47	0.97	0.00279213	0.000781795	0.00122854	0.00120061	0.0013123	0.00270836
2-pentanone	1.82212	0.14	0.68	0	0.51	2.755	0.00279213	0.000390898	0.00189865	0	0.00142398	0.00769231		ethanol	2.95964	0.25	0.42	0.37	0.48	1.485	0.00279213	0.000698032	0.00117269	0.00103309	0.00134022	0.00414631
3-pentanone	1.81164	0.15	0.66	0	0.51	2.811	0.00279213	0.000418819	0.0018428	0	0.00142398	0.00784867		acetone	1.38781	0.18	0.7	0.04	0.49	1.696	0.00279213	0.000502583	0.00195449	0.000111685	0.00136814	0.00473545
2-hexanone	2.07465	0.14	0.68	0	0.51	3.286	0.00279213	0.000390898	0.00189865	0	0.00142398	0.00917493		2-pentanone	1.72372	0.14	0.68	0	0.51	2.755	0.00279213	0.000390898	0.00189865	0	0.00142398	0.00769231
3-hexanone	1.97757	0.14	0.66	0	0.51	3.271	0.00279213	0.000390898	0.0018428	0	0.00142398	0.00913304		3-pentanone	1.7034	0.15	0.66	0	0.51	2.811	0.00279213	0.000418819	0.0018428	0	0.00142398	0.00784867
thiophene	2.01472	0.69	0.57	0	0.15	2.819	0.00279213	0.00192657	0.00159151	0	0.000418819	0.007871		2-hexanone	1.96399	0.14	0.68	0	0.51	3.286	0.00279213	0.000390898	0.00189865	0	0.00142398	0.00917493
tetrahydrofuran	1.41047	0.29	0.52	0	0.48	2.636	0.00279213	0.000809717	0.00145191	0	0.00134022	0.00736004		3-hexanone	1.85686	0.14	0.66	0	0.51	3.271	0.00279213	0.000390898	0.0018428	0	0.00142398	0.00913304
1,4-dioxane	1.9832	0.33	0.75	0	0.64	2.892	0.00279213	0.000921402	0.00209409	0	0.00178696	0.00807483		thiophene	1.85071	0.69	0.57	0	0.15	2.819	0.00279213	0.00192657	0.00159151	0	0.000418819	0.007871
acetonitrile	2.17224	0.24	0.9	0.04	0.33	1.739	0.00279213	0.00067011	0.00251291	0.000111685	0.000921402	0.00485551		tetrahydrofuran	1.36171	0.29	0.52	0	0.48	2.636	0.00279213	0.000809717	0.00145191	0	0.00134022	0.00736004
pyridine	2.47281	0.63	0.84	0	0.52	3.022	0.00279213	0.00175904	0.00234539	0	0.00145191	0.00843781		1,4-dioxane	1.93582	0.33	0.75	0	0.64	2.892	0.00279213	0.000921402	0.00209409	0	0.00178696	0.00807483
1-nitropropane	2.66826	0.24	0.95	0	0.31	2.894	0.00279213	0.00067011	0.00265252	0	0.000865559	0.00808041		acetonitrile	2.11141	0.24	0.9	0.04	0.33	1.739	0.00279213	0.00067011	0.00251291	0.000111685	0.000921402	0.00485551
														pyridine	2.37742	0.63	0.84	0	0.52	3.022	0.00279213	0.00175904	0.00234539	0	0.00145191	0.00843781
														1-nitropropane	2.52682	0.24	0.95	0	0.31	2.894	0.00279213	0.00067011	0.00265252	0	0.000865559	0.00808041

## Sheet: S5
Statistical results and regression coefficients of the temperature-dependent LSER (TD-LSER) correlation.

## Sheet: S6
Data used for determination of the Hildebrand solubility parameter of the ionic liquid from infinite dilution activity coefficients.
[C2C1Pyr][DEP]
	T = 308.15 K				T = 318.15 K				T = 328.15 K				T = 338.15 K				T = 348.15 K				T = 358.15 K
solute	χ12	δ2 / Pa1/2	Y		χ12	δ2 / Pa1/2	Y		χ12	δ2 / Pa1/2	Y		χ12	δ2 / Pa1/2	Y		χ12	δ2 / Pa1/2	Y		χ12	δ2 / Pa1/2	Y
n-heptane	3.81074	15548.6	68770.1		3.73687	15311.8	63861.6		3.66593	15070.1	59264		3.60791	14823.2	54881.7		3.54971	14570.4	50773		3.48816	14311.3	46932.1
n-octane	4.03888	15754.3	72322.8		3.9707	15532.7	67361.9		3.90849	15308.9	62716.5		3.84463	15082.5	58397.3		3.7911	14852.8	54303.2		3.73723	14619.4	50469.6
n-nonane	4.31037	15912.1	74995.3		4.2426	15698.5	69972.7		4.17645	15484	65306.1		4.11258	15268.5	60955.5		4.04992	15051.2	56894.5		3.9985	14831.9	53042
n-decane	4.63495	15997.3	76422		4.5494	15785.9	71417		4.4724	15574.5	66743.6		4.40786	15362.9	62346.7		4.34032	15150.7	58270.9		4.27084	14937.7	54481.2
cycloheptane	3.07127	17579.7	95654.6		3.01137	17359.6	89703.6		2.95414	17137.7	84144.9		2.90023	16913.5	78933.7		2.85722	16686.9	73976.3		2.80524	16457.3	69396.8
cyclooctane	3.24794	17772.9	99446.5		3.17694	17567.7	93574.4		3.12112	17361.7	88009.8		3.06214	17154.6	82846.3		3.01091	16946.3	77970.3		2.96294	16736.3	73383.1
1-hexene	2.996	15529.8	70654.3		2.93696	15278.8	65576		2.88114	15017.4	60757.8		2.83611	14744.6	56113.4		2.79626	14459.2	51660.8		2.7475	14159.8	47479.2
1-heptene	3.19019	15640.9	73214.9		3.14946	15406	68027.3		3.10211	15166.8	63226.5		3.06305	14922.9	58679		3.02251	14674.1	54423.1		2.99155	14419.7	50361.1
1-octene	3.46527	15817.3	75893.4		3.41467	15593.8	70744.7		3.37266	15367.2	65891.3		3.32506	15137.5	61389.6		3.27926	14904.4	57166.4		3.2398	14667.7	53170.6
1-decene	4.01069	15841.5	77063		3.95821	15668.5	72414.8		3.91113	15493.1	68044.3		3.86394	15315.1	63950.4		3.82124	15134	60084		3.77903	14949.7	56442.2
cyclohexene	2.41634	17887.4	101446		2.37417	17633.5	94796.9		2.33157	17375.4	88588.1		2.2978	17112.9	82692.2		2.26156	16845.6	77180.5		2.22685	16573	71983.2
1-pentyne	0.636297	16448.3	99302.8		0.696004	16116.7	91453.1		0.750948	15777.2	84115.7		0.813251	15428	77124.2		0.86487	15067.1	70600.9		0.907279	14692.4	64484.7
1-hexyne	0.858886	16543.4	99483.7		0.925529	16285.3	92460.3		0.99184	16024.4	85874.6		1.05326	15759.5	79714.9		1.11035	15489.3	73931.2		1.15217	15212.1	68569.7
1-heptyne	1.10284	16514.7	98202.1		1.17022	16291.8	91699.3		1.22609	16063.4	85638.5		1.29119	15828.9	79834.9		1.33984	15587.9	74444.8		1.39141	15339.8	69302.3
1-octyne	1.37985	16564.3	97904.2		1.43691	16355.7	91673.8		1.49302	16142.7	85802.8		1.54815	15924.9	80259.9		1.59561	15702.1	75059.5		1.64059	15473.8	70142.5
benzene	1.08185	19179.5	131631		1.07798	18908.8	123406		1.0836	18635.6	115610		1.07935	18359.2	108402		1.08445	18079	101526		1.07975	17794.2	95144.2
toluene	1.4853	18629.7	121691		1.48242	18398.7	114376		1.48524	18164.5	107464		1.48501	17926.8	100993		1.48172	17685.2	94924.2		1.48117	17439.2	89170.1
ethylbenzene	1.809	18336.1	116665		1.79893	18118.7	109772		1.7927	17899.5	103295		1.78435	17678.4	97240.7		1.77384	17454.9	91570.1		1.76519	17229	86219.3
o-xylene	1.8202	18739.5	122193		1.80651	18530.6	115195		1.7946	18319.6	108627		1.78249	18106.3	102465		1.77222	17890.3	96655.7		1.76383	17671.4	91165.7
m-xylene	1.96499	18405.9	116467		1.94773	18199.8	109754		1.93014	17990.4	103455		1.91397	17777.3	97520.6		1.8975	17560.3	91929.5		1.88251	17339.2	86638.2
p-xylene	1.93404	18269.7	114831		1.92153	18062.8	108148		1.91059	17852.6	101864		1.89769	17638.8	95969.4		1.88816	17421.5	90390.7		1.87846	17200.4	85126.3
methanol	-2.94926	29997.4	423017		-2.83025	29590.6	399040		-2.71923	29160.3	376153		-2.61377	28705.9	354226		-2.52244	28226.4	333392		-2.42627	27721.1	313152
ethanol	-2.63379	26610	320800		-2.53204	26263.6	302965		-2.4371	25903.4	286045		-2.34737	25527.2	269914		-2.26777	25132.6	254560		-2.18696	24717	239720
acetone	1.05487	20265.6	146228		1.03697	19947.8	136806		1.03009	19621.8	127797		1.02282	19286.1	119289		1.00365	18939.2	111369		0.995506	18579.3	103697
2-pentanone	1.35035	18738.4	124616		1.34996	18454.8	116479		1.35271	18170	108864		1.35196	17883.4	101778		1.34773	17594.6	95170.1		1.34659	17303	88942
3-pentanone	1.36783	18758.7	124655		1.36724	18480.8	116592		1.36647	18199	109041		1.36876	17913.8	101932		1.36433	17625.1	95319		1.36617	17333.3	89053.6
2-hexanone	1.57773	18425.3	119942		1.56764	18167.8	112435		1.55739	17909.8	105443		1.54947	17650.9	98897.2		1.53888	17390.8	92791.7		1.53063	17129	87049
3-hexanone	1.68035	18238.2	116392		1.66873	17994.4	109215		1.65917	17746.9	102470		1.64716	17495.5	96152.1		1.63262	17240	90224.7		1.62248	16979.9	84602.7
thiophene	0.359281	20629.3	161640		0.397745	20346.3	151613		0.427337	20060.2	142305		0.463375	19770.7	133472		0.487432	19477.4	125285		0.519539	19179.7	117459
tetrahydrofuran	1.44489	19488.3	130826		1.42236	19204.7	122505		1.39556	18913.8	114726		1.37559	18615.3	107315		1.35129	18308.6	100362		1.33023	17993.3	93743.7
1,4-dioxane	1.11962	20969.4	158704		1.11134	20709.1	149447		1.10772	20443.8	140689		1.0991	20172.9	132488		1.09513	19896.1	124690		1.09098	19613	117311
acetonitrile	0.286321	24765.5	234057		0.302776	24453.4	220499		0.318396	24132.7	207696		0.330257	23802.7	195634		0.344257	23463	184145		0.351778	23112.9	173327
pyridine	0.39147	22029.3	184633		0.406607	21759.3	174076		0.413264	21487.4	164286		0.424636	21213.2	155038		0.440498	20936.3	146281		0.446248	20656.3	138136
1-nitropropane	0.359879	21652.2	179011		0.386294	21403.2	168961		0.411717	21151.1	159522		0.436188	20895.6	150640		0.45077	20636.5	142362		0.473666	20373.5	134450
[C2C1Mor][DEP]
	T = 308.15 K				T = 318.15 K				T = 328.15 K				T = 338.15 K				T = 348.15 K				T = 358.15 K
solute	χ12	δ2 / Pa1/2	Y		χ12	δ2 / Pa1/2	Y		χ12	δ2 / Pa1/2	Y		χ12	δ2 / Pa1/2	Y		χ12	δ2 / Pa1/2	Y		χ12	δ2 / Pa1/2	Y
n-heptane	4.8607	15548.6	61718.1		4.63466	15311.8	57909.6		4.42532	15070.1	54296.7		4.23641	14823.2	50827.4		4.06506	14570.4	47496.1		3.90244	14311.3	44336.9
n-octane	4.90722	15754.3	67043.7		4.73224	15532.7	62787.6		4.55411	15308.9	58886.5		4.39505	15082.5	55173.6		4.25464	14852.8	51624.1		4.10955	14619.4	48346.8
n-nonane	5.03985	15912.1	70961.9		4.8932	15698.5	66415.6		4.731	15484	62308.8		4.60452	15268.5	58327.9		4.48851	15051.2	54580.1		4.37734	14831.9	51067.8
n-decane	5.21526	15997.3	73483.8		5.09651	15785.9	68676		4.962	15574.5	64317.1		4.85562	15362.9	60152.1		4.75451	15150.7	56263.8		4.65199	14937.7	52655.7
cycloheptane	3.79294	17579.7	89786.4		3.63717	17359.6	84669.1		3.49462	17137.7	79844.2		3.35467	16913.5	75358		3.24552	16686.9	70956.2		3.13405	16457.3	66869.4
cyclooctane	3.82596	17772.9	95202.3		3.69816	17567.7	89784		3.56846	17361.7	84788.5		3.45319	17154.6	80058.5		3.35186	16946.3	75564.7		3.26166	16736.3	71297.7
1-hexene	3.97484	15529.8	62982.2		3.77862	15278.8	59077		3.59648	15017.4	55319.3		3.41891	14744.6	51753.6		3.26471	14459.2	48215		3.11549	14159.8	44819.8
1-heptene	4.07217	15640.9	67057		3.90619	15406	62812.8		3.75143	15166.8	58812.4		3.60352	14922.9	55056		3.47339	14674.1	51444.3		3.3406	14419.7	48089.6
1-octene	4.1863	15817.3	71365.5		4.05755	15593.8	66756.1		3.94859	15367.2	62362.1		3.83616	15137.5	58297.5		3.73086	14904.4	54470.2		3.64216	14667.7	50800.9
1-decene	4.54889	15841.5	74259.8		4.45792	15668.5	69839.5		4.36719	15493.1	65719.4		4.29033	15315.1	61800.8		4.21937	15134	58099.8		4.14637	14949.7	54632.8
cyclohexene	3.07348	17887.4	95071.3		2.94498	17633.5	89325.9		2.83025	17375.4	83867.4		2.71905	17112.9	78755.3		2.61421	16845.6	73928.1		2.52653	16573	69256.9
1-pentyne	1.42523	16448.3	91492.8		1.41623	16116.7	84471.3		1.40034	15777.2	77956.4		1.38728	15428	71802.2		1.37377	15067.1	65993.9		1.36305	14692.4	60460.6
1-hexyne	1.63681	16543.4	92833.5		1.63014	16285.3	86518.9		1.62569	16024.4	80605.4		1.621	15759.5	75064.6		1.61363	15489.3	69871.9		1.60841	15212.1	64948.6
1-heptyne	1.81901	16514.7	92842.4		1.82514	16291.8	86860.5		1.82918	16063.4	81241.2		1.8367	15828.9	75911.6		1.84212	15587.9	70883.2		1.84728	15339.8	66116.8
1-octyne	2.06962	16564.3	93309.1		2.08253	16355.7	87423.1		2.09103	16142.7	81912.8		2.09932	15924.9	76718.9		2.10739	15702.1	71813.5		2.11392	15473.8	67179.9
benzene	1.80712	19179.5	123619		1.71395	18908.8	116464		1.63165	18635.6	109701		1.54861	18359.2	103406		1.46848	18079	97491.3		1.40301	17794.2	91793.6
toluene	2.16051	18629.7	115428		2.07144	18398.7	108971		1.99193	18164.5	102867		1.91928	17926.8	97099		1.85144	17685.2	91647.8		1.78761	17439.2	86487.7
ethylbenzene	2.45297	18336.1	111479		2.37072	18118.7	105214		2.29603	17899.5	99325.2		2.22731	17678.4	93784.2		2.16481	17454.9	88552.9		2.09985	17229	83665.8
o-xylene	2.40374	18739.5	117424		2.33354	18530.6	110928		2.25951	18319.6	104901		2.18933	18106.3	99236.6		2.13141	17890.3	93834.4		2.0701	17671.4	88785.5
m-xylene	2.57502	18405.9	111573		2.49663	18199.8	105394		2.41935	17990.4	99609		2.34854	17777.3	94139.6		2.28481	17560.3	88948.4		2.22472	17339.2	84033.4
p-xylene	2.52602	18269.7	110101		2.45517	18062.8	103927		2.38908	17852.6	98118.2		2.32207	17638.8	92682.5		2.26542	17421.5	87500.3		2.21209	17200.4	82598.7
methanol	-2.33421	29997.4	408047		-2.2512	29590.6	385126		-2.1685	29160.3	363094		-2.11008	28705.9	342447		-2.03651	28226.4	322192		-1.96952	27721.1	302784
ethanol	-2.01229	26610	310320		-1.93649	26263.6	293042		-1.86624	25903.4	276651		-1.79988	25527.2	261021		-1.73874	25132.6	246083		-1.68227	24717	231747
acetone	1.44066	20265.6	141080		1.37405	19947.8	132376		1.30329	19621.8	124263		1.24179	19286.1	116502		1.17677	18939.2	109204		1.11819	18579.3	102190
2-pentanone	1.84612	18738.4	120049		1.78547	18454.8	112518		1.7281	18170	105494		1.66756	17883.4	98981		1.61873	17594.6	92801.5		1.56764	17303	87037.1
3-pentanone	1.86663	18758.7	120026		1.811	18480.8	112526		1.75686	18199	105510		1.70458	17913.8	98936.1		1.6546	17625.1	92765.3		1.60991	17333.3	86940.1
2-hexanone	2.01542	18425.3	116454		1.96175	18167.8	109330		1.91232	17909.8	102679		1.8642	17650.9	96475.7		1.82152	17390.8	90643.7		1.77907	17129	85184.7
3-hexanone	2.20637	18238.2	112184		2.13363	17994.4	105538		2.06919	17746.9	99264.3		2.00381	17495.5	93396.8		1.94612	17240	87832.6		1.89408	16979.9	82556.4
thiophene	1.01583	20629.3	153473		0.988995	20346.3	144342		0.961454	20060.2	135814		0.933166	19770.7	127832		0.910282	19477.4	120271		0.89311	19179.7	113086
tetrahydrofuran	1.95854	19488.3	124634		1.83744	19204.7	117564		1.73068	18913.8	110789		1.627	18615.3	104401		1.53833	18308.6	98224.3		1.43827	17993.3	92526.6
1,4-dioxane	1.43589	20969.4	155052		1.38526	20709.1	146320		1.32825	20443.8	138200		1.28447	20172.9	130420		1.23461	19896.1	123153		1.19568	19613	116171
acetonitrile	0.487549	24765.5	230303		0.488407	24453.4	217085		0.491427	24132.7	204561		0.491494	23802.7	192757		0.489887	23463	181587		0.489079	23112.9	170955
pyridine	0.798283	22029.3	179656		0.766662	21759.3	169718		0.748684	21487.4	160271		0.708041	21213.2	151683		0.688994	20936.3	143374		0.661763	20656.3	135644
1-nitropropane	0.838036	21652.2	173723		0.822173	21403.2	164192		0.818745	21151.1	155118		0.815164	20895.6	146586		0.798679	20636.5	138683		0.794759	20373.5	131095

## Sheet: S7-A
COSMO σ-profiles of the ionic liquid ions and molecular solutes calculated at the BP-SVP-AM1-COSMO level.
σ / e/A2	p(σ)
	pyr-2,1_c0	pyr-2,1_c1	mo-2,1_c0	mo-2,1_c1	mo-2,1_c2	mo-2,1_c3	po2-o2,o2_c0	po2-o2,o2_c1	po2-o2,o2_c2	po2-o2,o2_c3	po2-o2,o2_c4	po2-o2,o2_c5	po2-o2,o2_c6	po2-o2,o2_c7	po2-o2,o2_c8	po2-o2,o2_c9	1,4-dioxane_c0	1-decene_c0	1-heptene_c0	1-heptyne_c0	1-heptyne_c1	1-hexene_c0	1-hexyne_c0	1-nitropropane_c0	1-nitropropane_c1	1-octene_c0	1-octene_c1	1-octyne_c0	1-octyne_c1	1-pentyne_c0	2-hexanone_c0	2-hexanone_c1	2-hexanone_c2	2-pentanone_c0	2-pentanone_c1	3-hexanone_c0	3-hexanone_c1	3-hexanone_c2	3-hexanone_c3	3-pentanone_c0	3-pentanone_c1	3-pentanone_c2	acetone_c0	acetonitrile_c0	benzene_c0	cycloheptane_c0	cyclohexene_c0	cyclooctane_c0	ethanol_c0
-0.03	0	0	0	0	0	0	0	0	0	0	0	0	0	0	0	0	0	0	0	0	0	0	0	0	0	0	0	0	0	0	0	0	0	0	0	0	0	0	0	0	0	0	0	0	0	0	0	0	0
-0.029	0	0	0	0	0	0	0	0	0	0	0	0	0	0	0	0	0	0	0	0	0	0	0	0	0	0	0	0	0	0	0	0	0	0	0	0	0	0	0	0	0	0	0	0	0	0	0	0	0
-0.028	0	0	0	0	0	0	0	0	0	0	0	0	0	0	0	0	0	0	0	0	0	0	0	0	0	0	0	0	0	0	0	0	0	0	0	0	0	0	0	0	0	0	0	0	0	0	0	0	0
-0.027	0	0	0	0	0	0	0	0	0	0	0	0	0	0	0	0	0	0	0	0	0	0	0	0	0	0	0	0	0	0	0	0	0	0	0	0	0	0	0	0	0	0	0	0	0	0	0	0	0
-0.026	0	0	0	0	0	0	0	0	0	0	0	0	0	0	0	0	0	0	0	0	0	0	0	0	0	0	0	0	0	0	0	0	0	0	0	0	0	0	0	0	0	0	0	0	0	0	0	0	0
-0.025	0	0	0	0	0	0	0	0	0	0	0	0	0	0	0	0	0	0	0	0	0	0	0	0	0	0	0	0	0	0	0	0	0	0	0	0	0	0	0	0	0	0	0	0	0	0	0	0	0
-0.024	0	0	0	0	0	0	0	0	0	0	0	0	0	0	0	0	0	0	0	0	0	0	0	0	0	0	0	0	0	0	0	0	0	0	0	0	0	0	0	0	0	0	0	0	0	0	0	0	0
-0.023	0	0	0	0	0	0	0	0	0	0	0	0	0	0	0	0	0	0	0	0	0	0	0	0	0	0	0	0	0	0	0	0	0	0	0	0	0	0	0	0	0	0	0	0	0	0	0	0	0
-0.022	0	0	0	0	0	0	0	0	0	0	0	0	0	0	0	0	0	0	0	0	0	0	0	0	0	0	0	0	0	0	0	0	0	0	0	0	0	0	0	0	0	0	0	0	0	0	0	0	0
-0.021	0	0	0	0	0	0	0	0	0	0	0	0	0	0	0	0	0	0	0	0	0	0	0	0	0	0	0	0	0	0	0	0	0	0	0	0	0	0	0	0	0	0	0	0	0	0	0	0	0
-0.02	0	0	0	0	0	0	0	0	0	0	0	0	0	0	0	0	0	0	0	0	0	0	0	0	0	0	0	0	0	0	0	0	0	0	0	0	0	0	0	0	0	0	0	0	0	0	0	0	0
-0.019	0	0	0	0	0	0	0	0	0	0	0	0	0	0	0	0	0	0	0	0	0	0	0	0	0	0	0	0	0	0	0	0	0	0	0	0	0	0	0	0	0	0	0	0	0	0	0	0	0
-0.018	0	0	0	0	0	0	0	0	0	0	0	0	0	0	0	0	0	0	0	0	0	0	0	0	0	0	0	0	0	0	0	0	0	0	0	0	0	0	0	0	0	0	0	0	0	0	0	0	0.042
-0.017	0	0	0	0	0	0	0	0	0	0	0	0	0	0	0	0	0	0	0	0	0	0	0	0	0	0	0	0	0	0	0	0	0	0	0	0	0	0	0	0	0	0	0	0	0	0	0	0	0.268
-0.016	0	0	0	0	0	0.015	0	0	0	0	0	0	0	0	0	0	0	0	0	0	0	0	0	0	0	0	0	0	0	0	0	0	0	0	0	0	0	0	0	0	0	0	0	0	0	0	0	0	0.802
-0.015	0	0	0	0	0	0.16	0	0	0	0	0	0	0	0	0	0	0	0	0	0	0	0	0	0	0	0	0	0	0	0	0	0	0	0	0	0	0	0	0	0	0	0	0	0	0	0	0	0	0.99
-0.014	0	0	0.137	0.058	0.049	0.466	0	0	0	0	0	0	0	0	0	0	0	0	0	0	0	0	0	0	0	0	0	0	0	0	0	0	0	0	0	0	0	0	0	0	0	0	0	0	0	0	0	0	0.704
-0.013	0.146	0.044	0.782	1.16	0.914	0.944	0	0	0	0	0	0	0	0	0	0	0	0	0	0.119	0.118	0	0.114	0.013	0	0	0	0.111	0.109	0.125	0	0	0	0	0	0	0	0	0	0	0	0	0	0	0	0	0	0	1.027
-0.012	0.931	0.375	3.623	5.183	4.5	2.705	0	0	0	0	0	0	0	0	0	0	0	0	0	0.478	0.499	0	0.489	0.228	0	0	0	0.472	0.47	0.522	0	0	0	0	0	0	0	0	0	0	0	0	0	0	0	0	0	0	1.456
-0.011	4.326	3.46	9.84	11.495	11.086	7.972	0	0	0	0	0	0	0	0	0	0	0	0	0	1.224	1.288	0	1.279	0.755	0.091	0	0	1.258	1.246	1.282	0	0	0	0	0	0	0	0	0	0	0	0	0	0.053	0	0	0	0	1.05
-0.01	11.947	11.384	16.721	16.758	17.173	15.774	0	0	0	0	0	0	0	0	0	0	0	0	0	1.723	1.745	0	1.746	1.918	0.753	0	0	1.753	1.74	1.706	0	0	0	0	0.002	0	0	0	0	0	0	0	0	1.686	0	0	0	0	0.515
-0.009	18.851	19.381	21.417	19.963	20.588	21.321	0	0	0	0	0	0	0	0	0	0	0	0	0	1.297	1.278	0	1.272	3.837	2.524	0	0	1.287	1.299	1.249	0	0	0.137	0	0.232	0	0	0	0	0	0	0	0	5.117	0	0	0	0	0.467
-0.008	19.469	20.802	22.552	21.212	21.682	22.691	0	0	0	0	0	0	0	0	0	0	0	0	0	0.791	0.819	0	0.782	5.129	4.482	0	0	0.78	0.788	0.785	0.423	0.588	0.708	0.461	1.035	0.014	0.257	0.211	0.093	0.006	0.109	0.079	1.101	6.854	0.062	0	0	0	0.612
-0.007	19.375	20.238	20.685	19.874	20.319	21.701	0	0	0	0	0	0	0	0	0	0	1.823	0.003	0.003	1.486	1.612	0.003	1.511	4.885	5.576	0.003	0.005	1.482	1.409	1.572	3.278	3.368	2.505	3.388	2.534	1.948	2.219	1.488	0.82	2.01	1.092	1.013	4.948	5.654	2.141	0	0	0	0.625
-0.006	23.037	23.364	18.692	17.805	17.894	19.826	0.024	0.084	0.013	0.084	0.063	0.082	0.069	0.029	0.06	0.112	7.016	0.667	0.68	3.282	3.304	0.703	3.332	4.897	7.478	0.661	0.741	3.283	3.25	3.431	7.867	7.565	6.031	7.922	5.294	6.653	5.902	4.662	3.525	7.076	4.696	5.006	9.595	4.558	7.786	0	0.108	0	0.744
-0.005	23.054	22.998	14.959	14.501	14.324	15.746	1.036	1.747	0.924	1.753	1.394	1.66	1.65	1.154	1.431	1.912	13.55	3.447	3.488	5.077	4.531	3.564	5.189	7.4	10.806	3.451	3.739	5.014	5.244	5.747	10.199	9.873	9.84	10.329	10.119	10.419	9.425	9.691	10.477	11.291	11.141	12.29	11.374	5.227	12.607	0.011	2.024	0.217	2.729
-0.004	15.927	15.775	8.98	9.22	9.217	9.701	5.763	6.332	5.374	6.249	5.75	6.427	6.526	6.08	6.041	6.487	17.77	9.922	9.793	9.068	8.243	9.829	9.211	10.867	12.586	9.848	10.558	8.985	8.954	9.697	11.919	11.308	14.098	12.134	15.037	13.427	13.254	15.756	19.074	13.348	16.792	17.743	10.322	5.868	12.878	1.588	8.103	2.727	7.203
-0.003	8.681	8.631	5.496	5.902	5.837	6	13.363	12.692	12.734	12.307	12.379	12.937	13.359	13.924	13.158	12.726	16.981	21.347	18.318	17.158	15.578	17.394	16.268	11.583	11.463	19.315	20.061	17.999	16.689	14.401	16.398	14.751	18.859	15.401	17.082	18.333	17.543	20.402	22.528	15.34	18.081	17.506	8.695	5.535	10.052	10.754	15.776	12.195	10.626
-0.002	6.044	6.107	4.682	5.078	5.119	5.089	17.111	16.931	17.088	16.441	16.566	16.482	17.275	17.655	17.322	17.203	12.726	34.308	25.37	23.44	20.297	22.185	19.791	9.599	8.876	28.387	27.086	26.708	23.455	14.99	20.342	18.713	20.158	16.698	16.027	21.023	19.804	20.419	19.898	16.182	16.263	14.956	7.293	4.364	7.377	24.191	20.227	24.9	10.444
-0.001	6.065	6.15	4.398	4.591	4.704	4.42	15.161	16.626	16.104	16.422	15.854	15.275	16.536	15.441	15.846	16.758	9.011	40.023	26.767	21.553	19.122	21.899	16.166	7.438	6.471	31.325	27.308	26.701	22.769	11.164	20.241	20.188	17.897	14.818	14.196	18.267	18.54	16.833	15.917	14.739	13.978	13.256	8.049	2.309	6.724	29.301	20.044	30.542	8.328
0	5.096	4.731	3.569	3.482	3.319	3.047	12.988	14.969	13.836	14.293	13.762	13.026	14.654	13.269	13.423	14.192	6.629	35.089	21.997	15.577	15.816	17.699	11.689	6.032	5.141	26.403	23.096	19.962	18.222	8.473	17.14	18.064	15.385	12.864	12.674	14.272	15.288	13.601	13.869	12.136	12.053	12.092	9.581	1.163	6.342	25.743	16.573	27.858	6.575
0.001	2.157	1.76	1.728	1.83	1.698	1.416	13.093	13.75	12.794	12.51	12.804	12.325	13.407	13.461	12.682	13.141	4.144	25.393	16.639	12.917	14.335	14.026	11.018	5.952	4.928	19.666	19.4	15.464	16.096	8.961	12.805	13.644	12.368	10.774	10.021	11.968	12.512	11.858	12.337	9.494	10.853	10.844	6.742	2.203	6.16	20.394	13.128	22.586	6.218
0.002	0.206	0.124	0.745	0.901	0.913	0.77	13.797	12.042	12.603	11.521	12.291	11.788	12.638	13.604	12.453	12.844	2.34	19.634	14.313	12.383	13.315	12.556	10.893	5.596	4.59	16.088	16.891	14.117	15.035	9.2	9.415	10.225	8.773	7.985	6.712	10.667	11.232	10.186	9.092	8.451	8.217	7.38	2.663	2.882	7.611	16.605	10.923	18.604	5.913
0.003	0	0	0.904	0.652	0.67	0.81	11.47	8.703	10.666	8.854	9.362	8.522	10.386	10.37	10.009	10.115	1.925	15.969	11.706	9.507	9.427	10.301	7.776	3.36	3.27	12.875	12.943	10.622	11.02	6.291	6.7	7.445	5.322	5.293	3.484	8.313	8.731	6.583	4.517	7.066	3.669	2.736	1.045	1.742	9.124	12.009	7.933	13.247	3.744
0.004	0	0	1.009	0.527	0.521	0.654	5.961	4.501	5.55	4.378	4.354	3.949	5.775	4.945	5.3	5.151	1.749	8.369	6.45	5.463	4.762	5.839	4.183	2.002	2.262	7.1	6.913	5.737	6.064	3.645	3.012	3.179	1.99	2.293	1.076	3.739	3.857	2.317	1.356	3.033	0.965	0.497	0.371	1.153	9.338	5.381	4.227	5.875	1.614
0.005	0	0	0.889	0.659	0.639	0.533	2.697	2.994	2.383	2.413	2.389	2.451	2.477	2.426	2.995	2.298	1.938	3.322	3.209	4.043	3.83	3.168	3.983	2.246	2.125	3.378	3.402	4.24	4.52	4.067	0.873	0.585	0.41	0.643	0.529	0.949	1.107	0.487	0.681	0.649	0.688	0.389	0.335	1.518	10.039	1.039	2.39	1.178	1.027
0.006	0	0	0.663	0.868	0.863	0.596	2.283	3.015	2.435	2.879	2.86	2.749	1.636	2.31	3	1.917	2.028	3.125	3.133	4.302	4.862	3.144	4.68	2.899	3.279	3.103	3.15	4.578	4.396	4.523	0.742	0.533	0.639	0.648	0.765	0.804	0.927	0.495	0.632	0.766	0.859	0.588	0.616	1.878	9.18	0	2.397	0	0.909
0.007	0	0	0.567	0.872	0.887	0.797	1.958	2.182	2.12	2.616	2.231	1.939	1.157	1.831	2.223	1.601	1.471	2.7	2.688	4.268	5.05	2.673	4.547	5.366	6.098	2.629	2.617	4.487	3.873	4.465	0.901	0.831	1.143	0.91	1.095	0.846	0.925	0.995	0.871	0.96	0.992	0.98	1.014	3.051	4.454	0	2.398	0	0.904
0.008	0	0	0.718	0.74	0.745	1.073	1.327	1.415	1.479	1.638	1.416	1.182	0.83	1.312	1.114	1.023	1.573	1.928	1.924	5.106	4.837	1.913	5.353	7.687	7.673	1.896	1.876	5.329	4.293	5.381	1.526	1.234	1.459	1.527	1.429	1.538	1.03	1.406	1.413	1.62	1.276	1.502	1.492	4.111	0.728	0	1.939	0	0.89
0.009	0	0	1.002	0.739	0.716	1.068	1.303	1.436	1.652	1.239	1.553	1.664	1.205	1.488	1.158	1.01	2.107	1.305	1.311	4.684	3.276	1.3	4.564	6.859	6.427	1.344	1.311	4.64	3.818	4.506	1.91	1.672	1.6	1.929	1.683	2.107	1.135	1.268	1.66	1.991	1.732	1.623	1.73	4.076	0	0	1.193	0	0.86
0.01	0	0	1.331	1.153	1.127	1.103	1.831	1.952	2.001	1.485	1.921	2.419	1.602	1.698	1.839	1.812	2.066	0.539	0.538	1.885	0.983	0.527	1.658	4.805	4.677	0.577	0.551	1.721	1.652	1.578	2.194	2.345	2.355	2.252	2.463	1.915	1.664	2.061	2.334	1.808	2.394	2.307	2.467	3.425	0	0	0.487	0	0.958
0.011	0	0	1.503	1.619	1.617	1.281	1.781	2.213	1.725	1.794	2.009	2.319	2.047	1.543	2.057	2.594	2.24	0.07	0.069	0.165	0.037	0.068	0.121	2.645	2.808	0.078	0.079	0.121	0.226	0.1	3.073	3.129	3.634	3.102	3.555	2.601	2.723	3.567	3.536	2.749	3.293	3.56	3.74	2.59	0	0	0.099	0	1.271
0.012	0	0	1.425	1.587	1.596	1.266	2.003	2.417	2.176	2.172	2.125	2.189	3.273	1.985	2.385	3.092	3.154	0	0	0	0	0	0	0.738	0.858	0	0	0	0	0	3.458	3.375	3.703	3.448	3.622	3.287	3.343	3.441	3.778	3.463	3.622	3.707	3.84	2.342	0	0	0	0	1.539
0.013	0	0	1.019	1.212	1.226	0.886	2.957	2.852	3.239	2.699	2.569	2.736	4.753	3.326	3.147	3.799	3.679	0	0	0	0	0	0	0.057	0.067	0	0	0	0	0	2.691	2.72	2.597	2.669	2.61	2.417	2.808	2.35	2.78	2.336	2.763	2.756	2.643	1.909	0	0	0	0	1.605
0.014	0	0	0.342	0.61	0.633	0.278	3.527	3.49	3.602	3.752	3.564	3.613	5.513	4.537	3.866	4.547	2.898	0	0	0	0	0	0	0	0	0	0	0	0	0	1.616	1.522	1.799	1.606	1.805	1.383	1.5	1.702	1.836	1.305	1.629	1.875	1.759	1.016	0	0	0	0	1.914
0.015	0	0	0	0.115	0.127	0	4.448	4.523	4.403	4.854	4.638	4.494	4.862	4.944	3.884	4.14	1.275	0	0	0	0	0	0	0	0	0	0	0	0	0	0.889	0.522	1.037	0.897	1.106	0.825	0.429	0.981	1.055	0.808	0.754	1.085	1.054	0.326	0	0	0	0	2.017
0.016	0	0	0	0	0	0	5.866	4.983	5.163	4.517	4.772	4.445	4.185	4.751	3.672	3.647	0.196	0	0	0	0	0	0	0	0	0	0	0	0	0	0.335	0.079	0.273	0.345	0.322	0.276	0.04	0.246	0.307	0.235	0.179	0.341	0.277	0.008	0	0	0	0	1.215
0.017	0	0	0	0	0	0	7.275	6.326	6.637	5.278	6.284	6.039	5.952	5.68	5.503	5.603	0	0	0	0	0	0	0	0	0	0	0	0	0	0	0.029	0	0.022	0.03	0.019	0.003	0	0	0.025	0	0.017	0.034	0.006	0	0	0	0	0	0.292
0.018	0	0	0	0	0	0	10.109	10.787	10.595	9.871	10.924	11.142	9.697	9.85	9.894	9.543	0	0	0	0	0	0	0	0	0	0	0	0	0	0	0	0	0	0	0	0	0	0	0	0	0	0	0	0	0	0	0	0	0
0.019	0	0	0	0	0	0	10.559	11.76	11.115	12.167	11.809	12.192	10.615	11.549	11.951	11.268	0	0	0	0	0	0	0	0	0	0	0	0	0	0	0	0	0	0	0	0	0	0	0	0	0	0	0	0	0	0	0	0	0
0.02	0	0	0	0	0	0	5.634	5.846	5.56	7.143	5.902	6.056	6.034	6.38	7.386	7.206	0	0	0	0	0	0	0	0	0	0	0	0	0	0	0	0	0	0	0	0	0	0	0	0	0	0	0	0	0	0	0	0	0
0.021	0	0	0	0	0	0	1.189	0.96	1.018	1.57	1.013	0.995	1.374	1.413	1.73	1.898	0	0	0	0	0	0	0	0	0	0	0	0	0	0	0	0	0	0	0	0	0	0	0	0	0	0	0	0	0	0	0	0	0
0.022	0	0	0	0	0	0	0.066	0	0.038	0.054	0.018	0	0.072	0.147	0.02	0.087	0	0	0	0	0	0	0	0	0	0	0	0	0	0	0	0	0	0	0	0	0	0	0	0	0	0	0	0	0	0	0	0	0
0.023	0	0	0	0	0	0	0	0	0	0	0	0	0	0.001	0.003	0	0	0	0	0	0	0	0	0	0	0	0	0	0	0	0	0	0	0	0	0	0	0	0	0	0	0	0	0	0	0	0	0	0
0.024	0	0	0	0	0	0	0	0	0	0	0	0	0	0	0.001	0	0	0	0	0	0	0	0	0	0	0	0	0	0	0	0	0	0	0	0	0	0	0	0	0	0	0	0	0	0	0	0	0	0
0.025	0	0	0	0	0	0	0	0	0	0	0	0	0	0	0	0	0	0	0	0	0	0	0	0	0	0	0	0	0	0	0	0	0	0	0	0	0	0	0	0	0	0	0	0	0	0	0	0	0
0.026	0	0	0	0	0	0	0	0	0	0	0	0	0	0	0	0	0	0	0	0	0	0	0	0	0	0	0	0	0	0	0	0	0	0	0	0	0	0	0	0	0	0	0	0	0	0	0	0	0
0.027	0	0	0	0	0	0	0	0	0	0	0	0	0	0	0	0	0	0	0	0	0	0	0	0	0	0	0	0	0	0	0	0	0	0	0	0	0	0	0	0	0	0	0	0	0	0	0	0	0
0.028	0	0	0	0	0	0	0	0	0	0	0	0	0	0	0	0	0	0	0	0	0	0	0	0	0	0	0	0	0	0	0	0	0	0	0	0	0	0	0	0	0	0	0	0	0	0	0	0	0
0.029	0	0	0	0	0	0	0	0	0	0	0	0	0	0	0	0	0	0	0	0	0	0	0	0	0	0	0	0	0	0	0	0	0	0	0	0	0	0	0	0	0	0	0	0	0	0	0	0	0
0.03	0	0	0	0	0	0	0	0	0	0	0	0	0	0	0	0	0	0	0	0	0	0	0	0	0	0	0	0	0	0	0	0	0	0	0	0	0	0	0	0	0	0	0	0	0	0	0	0	0
[truncated: 18 more columns]

## Sheet: S7-B
COSMO σ-profiles of the ionic liquid ions and molecular solutes calculated at the BP-TZVP-COSMO level.
σ / e/A2	p(σ)
	pyr-2,1_c0	pyr-2,1_c1	mo-2,1_c0	mo-2,1_c1	po2-o2,o2_c0	po2-o2,o2_c1	1,4-dioxane_c0	1-decene_c0	1-heptene_c0	1-heptene_c1	1-heptyne_c0	1-hexene_c0	1-hexyne_c0	1-hexyne_c1	1-nitropropane_c0	1-nitropropane_c1	1-octene_c0	1-octyne_c0	1-pentyne_c0	2-hexanone_c0	2-pentanone_c0	2-pentanone_c1	3-hexanone_c0	3-hexanone_c1	3-pentanone_c0	acetone_c0	acetonitrile_c0	benzene_c0	cycloheptane_c0	cyclohexene_c0	cyclooctane_c0	ethanol_c0	ethanol_c1	ethylbenzene_c0	m-xylene_c0	methanol_c0	n-decane_c0	n-heptane_c0	n-nonane_c0	n-nonane_c1	n-octane_c0	n-octane_c1	o-xylene_c0	p-xylene_c0	pyridine_c0	tetrahydrofuran_c0	thiophene_c0	toluene_c0
-0.03	0	0	0	0	0	0	0	0	0	0	0	0	0	0	0	0	0	0	0	0	0	0	0	0	0	0	0	0	0	0	0	0	0	0	0	0	0	0	0	0	0	0	0	0	0	0	0	0
-0.029	0	0	0	0	0	0	0	0	0	0	0	0	0	0	0	0	0	0	0	0	0	0	0	0	0	0	0	0	0	0	0	0	0	0	0	0	0	0	0	0	0	0	0	0	0	0	0	0
-0.028	0	0	0	0	0	0	0	0	0	0	0	0	0	0	0	0	0	0	0	0	0	0	0	0	0	0	0	0	0	0	0	0	0	0	0	0	0	0	0	0	0	0	0	0	0	0	0	0
-0.027	0	0	0	0	0	0	0	0	0	0	0	0	0	0	0	0	0	0	0	0	0	0	0	0	0	0	0	0	0	0	0	0	0	0	0	0	0	0	0	0	0	0	0	0	0	0	0	0
-0.026	0	0	0	0	0	0	0	0	0	0	0	0	0	0	0	0	0	0	0	0	0	0	0	0	0	0	0	0	0	0	0	0	0	0	0	0	0	0	0	0	0	0	0	0	0	0	0	0
-0.025	0	0	0	0	0	0	0	0	0	0	0	0	0	0	0	0	0	0	0	0	0	0	0	0	0	0	0	0	0	0	0	0	0	0	0	0	0	0	0	0	0	0	0	0	0	0	0	0
-0.024	0	0	0	0	0	0	0	0	0	0	0	0	0	0	0	0	0	0	0	0	0	0	0	0	0	0	0	0	0	0	0	0	0	0	0	0	0	0	0	0	0	0	0	0	0	0	0	0
-0.023	0	0	0	0	0	0	0	0	0	0	0	0	0	0	0	0	0	0	0	0	0	0	0	0	0	0	0	0	0	0	0	0	0	0	0	0	0	0	0	0	0	0	0	0	0	0	0	0
-0.022	0	0	0	0	0	0	0	0	0	0	0	0	0	0	0	0	0	0	0	0	0	0	0	0	0	0	0	0	0	0	0	0	0	0	0	0	0	0	0	0	0	0	0	0	0	0	0	0
-0.021	0	0	0	0	0	0	0	0	0	0	0	0	0	0	0	0	0	0	0	0	0	0	0	0	0	0	0	0	0	0	0	0	0	0	0	0	0	0	0	0	0	0	0	0	0	0	0	0
-0.02	0	0	0	0	0	0	0	0	0	0	0	0	0	0	0	0	0	0	0	0	0	0	0	0	0	0	0	0	0	0	0	0	0	0	0	0	0	0	0	0	0	0	0	0	0	0	0	0
-0.019	0	0	0	0	0	0	0	0	0	0	0	0	0	0	0	0	0	0	0	0	0	0	0	0	0	0	0	0	0	0	0	0.04	0.022	0	0	0.034	0	0	0	0	0	0	0	0	0	0	0	0
-0.018	0	0	0	0	0	0	0	0	0	0	0	0	0	0	0	0	0	0	0	0	0	0	0	0	0	0	0	0	0	0	0	0.207	0.266	0	0	0.307	0	0	0	0	0	0	0	0	0	0	0	0
-0.017	0	0	0	0	0	0	0	0	0	0	0	0	0	0	0	0	0	0	0	0	0	0	0	0	0	0	0	0	0	0	0	0.729	0.937	0	0	0.999	0	0	0	0	0	0	0	0	0	0	0	0
-0.016	0	0	0	0	0	0	0	0	0	0	0	0	0	0	0	0	0	0	0	0	0	0	0	0	0	0	0	0	0	0	0	1.089	1.293	0	0	1.354	0	0	0	0	0	0	0	0	0	0	0	0
-0.015	0	0	0.009	0	0	0	0	0	0	0	0.081	0	0.083	0.055	0	0	0	0.081	0.082	0	0	0	0	0	0	0	0	0	0	0	0	0.76	0.961	0	0	1.016	0	0	0	0	0	0	0	0	0	0	0	0
-0.014	0.008	0	0.308	0.19	0	0	0	0	0	0	0.233	0	0.235	0.207	0	0	0	0.233	0.235	0	0	0	0	0	0	0	0	0	0	0	0	0.776	0.892	0	0	0.892	0	0	0	0	0	0	0	0	0	0	0	0
-0.013	0.233	0.028	1.333	1.753	0	0	0	0	0	0	0.693	0	0.707	0.616	0.046	0.01	0	0.709	0.718	0	0	0	0	0	0	0	0	0	0	0	0	1.211	1.119	0	0	1.082	0	0	0	0	0	0	0	0	0	0	0	0
-0.012	1.28	0.475	4.917	6.517	0	0	0	0	0	0	1.433	0	1.463	1.271	0.249	0.15	0	1.454	1.469	0	0	0	0	0	0	0	0	0	0	0	0	1.127	1.017	0	0	1.021	0	0	0	0	0	0	0	0	0	0	0.032	0
-0.011	5.199	4.261	12.084	13.136	0	0	0	0	0	0	1.512	0	1.512	1.53	1.326	0.87	0	1.501	1.497	0	0	0	0	0	0	0	1.019	0	0	0	0	0.737	0.608	0	0	0.61	0	0	0	0	0	0	0	0	0	0	0.499	0
-0.01	13.089	13.269	19.062	18.245	0	0	0	0	0	0	0.937	0	0.91	1.082	3.685	2.319	0	0.919	0.911	0	0	0.017	0	0	0	0	3.968	0	0	0	0	0.486	0.315	0	0	0.322	0	0	0	0	0	0	0	0	0.283	0	2.012	0
-0.009	18.324	19.93	21.825	20.754	0	0	0.007	0	0	0	0.661	0	0.646	0.684	5.076	3.698	0	0.655	0.657	0.144	0.156	0.241	0	0	0	0.472	6.412	0.319	0	0	0	0.54	0.394	0.115	0.018	0.503	0	0	0	0	0	0	0.011	0	2.109	0	4.118	0.091
-0.008	18.092	19.512	20.254	20.379	0	0	1.868	0.1	0.103	0.076	0.966	0.11	0.962	0.998	4.418	4.316	0.099	0.978	0.952	1.758	1.75	1.608	0.697	0.554	0.809	3.081	5.757	2.221	0	0	0	0.616	0.678	1.419	0.744	0.761	0	0	0	0	0	0	0.774	0.591	6.941	0	5.83	1.454
-0.007	19.163	19.36	17.799	18.119	0.13	0.259	6.835	0.967	0.998	0.823	2.416	1.013	2.426	2.444	4.212	5.036	0.965	2.446	2.423	5.509	5.424	4.705	3.786	2.842	4.207	7.606	4.193	7.21	0	0.209	0	0.575	0.804	4.925	3.495	0.986	0	0	0	0	0	0	3.61	3.44	10.875	0.301	6.54	5.199
-0.006	22.108	21.835	16.818	15.889	3.437	3.3	11.778	2.98	2.987	2.96	4.228	2.971	4.3	4.391	5.978	7.59	2.976	4.229	4.505	8.908	8.931	8.622	8.072	7.133	9.023	10.908	4.181	11.683	0	1.413	0	2.201	1.265	8.918	8.984	2.508	0.046	0.047	0.047	0.038	0.046	0.037	9.379	8.783	9.4	2.957	5.486	10.256
-0.005	22.266	21.587	14.233	13.038	11.054	10.121	15.15	6.756	6.635	7.007	6.412	6.69	6.581	6.302	9.275	11.167	6.687	6.318	7.198	10.926	11.274	12.227	11.927	12.9	12.505	10.648	4.773	10.952	0.397	5.204	0.477	6.575	4.795	11.791	14.139	5.575	1.402	1.365	1.407	1.403	1.367	1.555	14.835	14.162	6.471	9.66	4.123	12.854
-0.004	16.388	15.698	9.249	8.976	16.512	15.345	15.852	14.429	12.828	13.335	11.1	12.419	10.668	9.467	11.477	12.08	13.527	11.509	10.659	13.317	13.036	14.551	15.979	17.691	14.472	8.034	5.43	7.942	4.819	11.778	5.674	9.916	9.994	13.856	15.478	7.148	9.038	7.485	8.562	8.799	7.98	8.809	15.73	16.596	5.175	15.569	4.876	11.94
-0.003	8.344	8.334	5.431	5.419	15.804	15.065	12.321	24.502	19.366	19.234	17.3	17.618	15.464	13.521	9.976	9.641	21.154	19.042	12.773	16.441	14.37	14.316	18.69	18.527	14.728	6.439	5.95	6.499	14.228	16.534	16.339	9.305	10.86	14.331	14.195	5.977	23.397	18.115	21.65	21.83	19.874	19.955	13.36	14.48	3.973	16.374	5.817	10.362
-0.002	5.538	6.019	4.086	4.136	12.126	12.082	8.526	31.988	22.792	21.111	20.833	19.543	17.354	15.712	7.156	7.447	25.58	24.061	12.44	18.337	14.559	12.466	17.945	16.698	13.391	6.534	4.548	6.081	22.418	16.805	24.811	7.246	8.022	12.696	11.674	4.772	36.066	26.878	32.971	31.997	29.974	27.872	10.386	10.418	4.014	14.805	4.823	8.68
-0.001	6.496	6.867	4.304	4.509	10.574	10.89	6.961	32.895	21.367	18.737	18.277	17.315	14.025	13.982	6.157	6.564	25.063	22.369	9.924	17.173	12.898	12.197	14.827	14.506	12.086	8.058	1.71	4.79	25.435	14.936	26.791	5.987	6.143	10.54	9.164	4.339	39.717	28.475	35.929	32.987	32.258	28.087	8.269	8.108	5.125	11.928	3.914	7.159
0	5.479	5.326	3.667	3.69	11.843	11.157	5.58	27.679	17.461	15.379	13.366	14.099	10.27	11.019	5.686	5.67	20.896	16.919	7.863	14.623	11.464	12.2	12.357	12.179	10.765	9.279	1.086	4.242	22.505	13.231	23.224	5.28	5.451	9.198	8.781	3.66	34.234	23.928	30.76	26.657	27.272	21.66	8.471	8.951	5.963	8.878	4.98	6.977
0.001	2.14	1.923	1.755	1.855	13.203	11.696	3.681	22.399	14.944	14.642	11.105	12.549	9.248	9.617	5.639	5.609	17.454	13.637	7.792	11.782	9.84	9.898	11.093	10.626	9.324	6.595	2.577	5.728	18.827	12.643	20.07	5.314	5.234	9.619	12.013	2.887	27.772	19.896	25.094	22.996	22.444	19.434	11.963	13.142	8.469	7.609	6.781	9.061
0.002	0.184	0.157	0.744	0.997	11.73	11.618	2.333	19.507	14.365	14.635	11.594	12.285	9.994	9.685	5.804	5.118	16.155	13.277	8.709	9.252	7.792	7.202	10.912	10.27	8.882	2.583	2.617	6.155	17.165	10.934	18.522	5.411	5.35	11	13.856	1.999	23.707	18.285	21.856	23.654	20.336	22.281	12.909	14.038	12.223	5.561	7.585	9.959
0.003	0	0	0.791	0.776	6.35	7.801	1.808	17.356	13.44	12.214	11.444	11.779	9.802	9.623	3.653	2.771	14.707	12.622	7.859	7.474	6.04	4.377	9.229	7.747	6.996	1.05	1.404	6.616	13.022	7.488	14.35	3.762	4.056	10.479	10.143	1.421	20.553	16.634	19.282	21.13	18.14	20.074	9.15	9.278	12.434	2.394	8.768	7.99
0.004	0	0	0.774	0.519	2.111	3.437	1.442	12.717	9.092	7.983	7.256	8.314	5.868	6.617	1.378	1.316	10.158	8.333	4.473	4.216	2.946	1.478	4.34	3.111	3.061	0.499	1.137	8.762	7.445	4.534	8.796	1.731	1.905	8.74	6.715	1.276	15.17	11.79	14.098	13.017	12.809	11.66	7.253	6.749	7.435	0.839	10.723	7.415
0.005	0	0	0.351	0.415	1.273	1.905	1.457	5.884	4.146	4.32	3.816	3.964	3.382	3.745	1.697	2.034	4.774	4.381	3.09	1.292	0.777	0.629	1.076	0.835	0.849	0.297	1.341	11.592	2.442	2.832	3.015	0.978	0.758	8.736	7.195	1.039	5.497	3.97	4.995	3.821	4.37	3.214	7.829	7.857	2.932	0.964	10.097	8.811
0.006	0	0	0.532	0.596	1.35	1.415	1.791	3.01	2.9	2.878	4.223	2.816	4.446	4.102	3.731	4.161	3.034	4.45	4.29	0.666	0.628	0.846	0.681	0.537	0.652	0.581	1.387	12.176	0	2.169	0.014	0.866	0.762	10.374	9.254	0.831	0.078	0.042	0.061	0.007	0.039	0	9.133	9.352	1.549	1.288	7.506	10.769
0.007	0	0	1.051	0.561	1.287	1.188	1.5	3.083	3.141	2.857	4.315	3.147	4.568	4.581	6.302	6.686	3.046	4.584	4.448	0.578	0.633	0.631	0.758	0.395	0.604	0.568	1.922	6.98	0	2.252	0	1.055	1.123	8.748	8.432	0.72	0	0	0	0	0	0	8.409	8.291	0.771	0.936	5.67	8.879
0.008	0	0	0.928	0.548	0.923	1.225	0.9	2.532	2.613	2.479	4.765	2.449	4.939	4.041	7.198	7.043	2.53	4.97	4.815	0.812	0.943	0.874	1.03	0.636	0.776	0.761	2.922	1.423	0	2.295	0	1.04	0.841	3.308	4.378	0.655	0	0	0	0	0	0	4.566	4.183	0.429	0.308	3.235	3.012
0.009	0	0	0.836	0.936	0.857	1.343	1.009	1.996	1.963	1.81	5.69	1.852	5.623	3.879	5.863	5.429	1.952	5.641	5.547	1.386	1.356	1.423	1.417	1.197	1.553	1.287	3.211	0	0	1.898	0	0.786	0.501	0.225	1.071	0.681	0	0	0	0	0	0	1.163	0.904	0.765	0.371	0.784	0.055
0.01	0	0	0.821	1.021	1.248	1.265	1.971	1.214	1.198	1.435	3.333	1.293	3.099	2.906	4.566	4.521	1.204	3.077	3.246	1.576	1.366	1.34	1.327	1.439	1.794	1.475	3.232	0	0	1.497	0	0.7	0.543	0	0	0.614	0	0	0	0	0	0	0	0	1.05	0.823	0.024	0
0.011	0	0	0.815	0.849	1.993	1.545	2.642	0.319	0.361	0.733	0.548	0.391	0.458	0.982	3.445	3.5	0.398	0.435	0.57	1.821	1.684	1.62	1.28	1.392	1.391	1.878	3.267	0	0	0.887	0	0.581	0.571	0	0	0.597	0	0	0	0	0	0	0	0	0.989	0.765	0	0
0.012	0	0	1.214	1.108	2.955	2.371	2.178	0.003	0.022	0.106	0	0.019	0.015	0.063	2.096	1.937	0.04	0.012	0.012	2.595	2.602	3.097	2.122	2.227	1.857	3.246	2.62	0	0	0.238	0	0.665	0.665	0	0	1.03	0	0	0	0	0	0	0	0	0.91	0.858	0	0
0.013	0	0	1.486	1.437	3.427	2.845	1.884	0	0	0	0	0	0	0	0.997	0.87	0	0	0	3.091	3.131	3.77	2.828	3.339	2.833	3.794	2.366	0	0	0.011	0	1.134	1.047	0	0	1.284	0	0	0	0	0	0	0	0	0.802	1.23	0	0
0.014	0	0	1.322	1.428	3.34	3.215	2.491	0	0	0	0	0	0	0	0.24	0.216	0	0	0	2.624	2.605	2.531	2.609	2.954	2.788	2.538	2.035	0	0	0	0	1.486	1.669	0	0	1.18	0	0	0	0	0	0	0	0	0.805	1.097	0	0
0.015	0	0	0.937	1.177	3.644	4.051	3.087	0	0	0	0	0	0	0	0	0	0	0	0	1.89	1.875	1.63	2.114	1.84	1.939	1.718	1.239	0	0	0	0	1.529	1.697	0	0	1.339	0	0	0	0	0	0	0	0	1.035	1.271	0	0
0.016	0	0	0.347	0.646	5.669	5.569	2.969	0	0	0	0	0	0	0	0	0	0	0	0	1.449	1.492	1.542	1.547	1.347	1.32	1.593	0.494	0	0	0	0	1.618	1.336	0	0	1.678	0	0	0	0	0	0	0	0	0.916	1.692	0	0
0.017	0	0	0.004	0.153	7.543	7.139	1.826	0	0	0	0	0	0	0	0	0	0	0	0	0.85	0.892	0.948	0.721	0.91	0.84	0.907	0.032	0	0	0	0	1.736	1.476	0	0	1.875	0	0	0	0	0	0	0	0	0.551	1.653	0	0
0.018	0	0	0	0	6.715	7.291	0.526	0	0	0	0	0	0	0	0	0	0	0	0	0.265	0.274	0.269	0.127	0.337	0.265	0.212	0	0	0	0	0	1.455	1.564	0	0	1.599	0	0	0	0	0	0	0	0	0.598	1.263	0	0
0.019	0	0	0	0	6.142	7.191	0.039	0	0	0	0	0	0	0	0	0	0	0	0	0.041	0.04	0.031	0	0.058	0	0.009	0	0	0	0	0	0.764	1.043	0	0	0.866	0	0	0	0	0	0	0	0	0.847	0.547	0	0
0.02	0	0	0	0	7.469	7.878	0	0	0	0	0	0	0	0	0	0	0	0	0	0	0	0	0	0	0	0	0	0	0	0	0	0.178	0.32	0	0	0.222	0	0	0	0	0	0	0	0	0.715	0.064	0	0
0.021	0	0	0	0	7.711	7.125	0	0	0	0	0	0	0	0	0	0	0	0	0	0	0	0	0	0	0	0	0	0	0	0	0	0	0.003	0	0	0	0	0	0	0	0	0	0	0	0.395	0	0	0
0.022	0	0	0	0	4.892	3.901	0	0	0	0	0	0	0	0	0	0	0	0	0	0	0	0	0	0	0	0	0	0	0	0	0	0	0	0	0	0	0	0	0	0	0	0	0	0	0.19	0	0	0
0.023	0	0	0	0	1.34	0.919	0	0	0	0	0	0	0	0	0	0	0	0	0	0	0	0	0	0	0	0	0	0	0	0	0	0	0	0	0	0	0	0	0	0	0	0	0	0	0.051	0	0	0
0.024	0	0	0	0	0.01	0.01	0	0	0	0	0	0	0	0	0	0	0	0	0	0	0	0	0	0	0	0	0	0	0	0	0	0	0	0	0	0	0	0	0	0	0	0	0	0	0	0	0	0
0.025	0	0	0	0	0	0	0	0	0	0	0	0	0	0	0	0	0	0	0	0	0	0	0	0	0	0	0	0	0	0	0	0	0	0	0	0	0	0	0	0	0	0	0	0	0	0	0	0
0.026	0	0	0	0	0	0	0	0	0	0	0	0	0	0	0	0	0	0	0	0	0	0	0	0	0	0	0	0	0	0	0	0	0	0	0	0	0	0	0	0	0	0	0	0	0	0	0	0
0.027	0	0	0	0	0	0	0	0	0	0	0	0	0	0	0	0	0	0	0	0	0	0	0	0	0	0	0	0	0	0	0	0	0	0	0	0	0	0	0	0	0	0	0	0	0	0	0	0
0.028	0	0	0	0	0	0	0	0	0	0	0	0	0	0	0	0	0	0	0	0	0	0	0	0	0	0	0	0	0	0	0	0	0	0	0	0	0	0	0	0	0	0	0	0	0	0	0	0
0.029	0	0	0	0	0	0	0	0	0	0	0	0	0	0	0	0	0	0	0	0	0	0	0	0	0	0	0	0	0	0	0	0	0	0	0	0	0	0	0	0	0	0	0	0	0	0	0	0
0.03	0	0	0	0	0	0	0	0	0	0	0	0	0	0	0	0	0	0	0	0	0	0	0	0	0	0	0	0	0	0	0	0	0	0	0	0	0	0	0	0	0	0	0	0	0	0	0	0

## Sheet: S7-C
COSMO σ-profiles of the ionic liquid ions and molecular solutes calculated at the BP-TZVPD-FINE level.
σ / e/A2	p(σ)
	pyr-2,1_c0	pyr-2,1_c1	mo-2,1_c0	mo-2,1_c1	po2-o2,o2_c0	po2-o2,o2_c1	1,4-dioxane_c0	1-decene_c0	1-heptene_c0	1-heptene_c1	1-heptyne_c0	1-hexene_c0	1-hexyne_c0	1-hexyne_c1	1-nitropropane_c0	1-nitropropane_c1	1-octene_c0	1-octyne_c0	1-pentyne_c0	2-hexanone_c0	2-pentanone_c0	2-pentanone_c1	3-hexanone_c0	3-hexanone_c1	3-pentanone_c0	acetone_c0	acetonitrile_c0	benzene_c0	cycloheptane_c0	cyclohexene_c0	cyclooctane_c0	ethanol_c0	ethanol_c1	ethylbenzene_c0	m-xylene_c0	methanol_c0	methylcyclohexane_c0	n-decane_c0	n-heptane_c0	n-nonane_c0	n-nonane_c1	n-octane_c0	n-octane_c1	o-xylene_c0	p-xylene_c0	pyridine_c0	tetrahydrofuran_c0	thiophene_c0	toluene_c0
-0.03	0	0	0	0	0	0	0	0	0	0	0	0	0	0	0	0	0	0	0	0	0	0	0	0	0	0	0	0	0	0	0	0	0	0	0	0	0	0	0	0	0	0	0	0	0	0	0	0	0
-0.029	0	0	0	0	0	0	0	0	0	0	0	0	0	0	0	0	0	0	0	0	0	0	0	0	0	0	0	0	0	0	0	0	0	0	0	0	0	0	0	0	0	0	0	0	0	0	0	0	0
-0.028	0	0	0	0	0	0	0	0	0	0	0	0	0	0	0	0	0	0	0	0	0	0	0	0	0	0	0	0	0	0	0	0	0	0	0	0	0	0	0	0	0	0	0	0	0	0	0	0	0
-0.027	0	0	0	0	0	0	0	0	0	0	0	0	0	0	0	0	0	0	0	0	0	0	0	0	0	0	0	0	0	0	0	0	0	0	0	0	0	0	0	0	0	0	0	0	0	0	0	0	0
-0.026	0	0	0	0	0	0	0	0	0	0	0	0	0	0	0	0	0	0	0	0	0	0	0	0	0	0	0	0	0	0	0	0	0	0	0	0	0	0	0	0	0	0	0	0	0	0	0	0	0
-0.025	0	0	0	0	0	0	0	0	0	0	0	0	0	0	0	0	0	0	0	0	0	0	0	0	0	0	0	0	0	0	0	0	0	0	0	0	0	0	0	0	0	0	0	0	0	0	0	0	0
-0.024	0	0	0	0	0	0	0	0	0	0	0	0	0	0	0	0	0	0	0	0	0	0	0	0	0	0	0	0	0	0	0	0	0	0	0	0	0	0	0	0	0	0	0	0	0	0	0	0	0
-0.023	0	0	0	0	0	0	0	0	0	0	0	0	0	0	0	0	0	0	0	0	0	0	0	0	0	0	0	0	0	0	0	0	0	0	0	0	0	0	0	0	0	0	0	0	0	0	0	0	0
-0.022	0	0	0	0	0	0	0	0	0	0	0	0	0	0	0	0	0	0	0	0	0	0	0	0	0	0	0	0	0	0	0	0	0	0	0	0	0	0	0	0	0	0	0	0	0	0	0	0	0
-0.021	0	0	0	0	0	0	0	0	0	0	0	0	0	0	0	0	0	0	0	0	0	0	0	0	0	0	0	0	0	0	0	0	0	0	0	0	0	0	0	0	0	0	0	0	0	0	0	0	0
-0.02	0	0	0	0	0	0	0	0	0	0	0	0	0	0	0	0	0	0	0	0	0	0	0	0	0	0	0	0	0	0	0	0	0	0	0	0	0	0	0	0	0	0	0	0	0	0	0	0	0
-0.019	0	0	0	0	0	0	0	0	0	0	0	0	0	0	0	0	0	0	0	0	0	0	0	0	0	0	0	0	0	0	0	0	0	0	0	0.006	0	0	0	0	0	0	0	0	0	0	0	0	0
-0.018	0	0	0	0	0	0	0	0	0	0	0	0	0	0	0	0	0	0	0	0	0	0	0	0	0	0	0	0	0	0	0	0.177	0.184	0	0	0.282	0	0	0	0	0	0	0	0	0	0	0	0	0
-0.017	0	0	0	0	0	0	0	0	0	0	0	0	0	0	0	0	0	0	0	0	0	0	0	0	0	0	0	0	0	0	0	0.631	0.693	0	0	0.855	0	0	0	0	0	0	0	0	0	0	0	0	0
-0.016	0	0	0	0	0	0	0	0	0	0	0	0	0	0	0	0	0	0	0	0	0	0	0	0	0	0	0	0	0	0	0	1.014	1.17	0	0	1.198	0	0	0	0	0	0	0	0	0	0	0	0	0
-0.015	0	0	0.035	0.012	0	0	0	0	0	0	0.008	0	0.007	0	0	0	0	0.01	0.005	0	0	0	0	0	0	0	0	0	0	0	0	0.959	1.09	0	0	1.039	0	0	0	0	0	0	0	0	0	0	0	0	0
-0.014	0.016	0	0.58	0.497	0	0	0	0	0	0	0.268	0	0.268	0.206	0	0	0	0.269	0.244	0	0	0	0	0	0	0	0	0	0	0	0	0.796	0.762	0	0	0.753	0	0	0	0	0	0	0	0	0	0	0	0	0
-0.013	0.456	0.046	2.442	2.636	0	0	0	0	0	0	0.763	0	0.766	0.65	0	0	0	0.757	0.788	0	0	0	0	0	0	0	0	0	0	0	0	0.873	0.801	0	0	0.858	0	0	0	0	0	0	0	0	0	0	0	0	0
-0.012	2.539	1.13	6.083	7.122	0	0	0	0	0	0	1.096	0	1.083	1.065	0.144	0.038	0	1.093	1.145	0	0	0	0	0	0	0	0	0	0	0	0	0.826	0.898	0	0	0.917	0	0	0	0	0	0	0	0	0	0	0	0	0
-0.011	7.198	6.153	10.991	12.049	0	0	0	0	0	0	0.946	0	0.916	1.04	1.327	0.646	0	0.959	0.895	0	0	0	0	0	0	0	1.028	0	0	0	0	0.579	0.718	0	0	0.571	0	0	0	0	0	0	0	0	0	0	0	0.364	0
-0.01	12.255	13.357	15.323	15.048	0	0	0	0	0	0	0.69	0	0.715	0.698	3.457	2.282	0	0.681	0.684	0	0	0.03	0	0	0	0	3.802	0	0	0	0	0.338	0.48	0	0	0.389	0	0	0	0	0	0	0	0	0	0.224	0	1.511	0
-0.009	14.423	16.403	18.505	17.828	0	0	0.003	0	0	0	0.925	0	0.99	0.845	4.413	3.561	0	0.907	0.997	0.285	0.293	0.498	0.01	0.057	0.001	0.817	5.44	0.093	0	0	0	0.457	0.43	0.018	0	0.468	0	0	0	0	0	0	0	0	0	2.192	0	3.377	0.015
-0.008	15.963	17.402	20.539	20.381	0	0	1.6	0.061	0.051	0.035	1.443	0.06	1.473	1.496	3.882	3.766	0.042	1.488	1.455	2.236	2.244	2.079	1.235	1.088	1.317	3.667	4.946	2.361	0	0	0	0.761	0.492	1.399	0.657	0.567	0	0	0	0	0	0	0	0.72	0.666	5.947	0	4.935	1.361
-0.007	20.337	20.692	20.271	20.007	0.398	0.45	5.599	1.031	1.012	0.949	2.446	1.01	2.444	2.563	4.163	4.953	1.009	2.397	2.38	5.918	5.923	4.865	4.479	3.682	4.949	7.579	4.237	6.889	0	0.242	0	1.026	0.652	4.758	3.514	1.068	0	0	0	0	0	0	0	3.815	3.386	7.811	0.47	5.172	5.144
-0.006	23.362	22.559	17.851	17.315	3.85	3.568	10.194	3.37	3.359	3.432	3.718	3.422	3.86	3.853	7.063	8.315	3.371	3.689	4.234	8.384	8.566	8.491	8.077	7.706	8.839	9.539	4.475	8.845	0	1.654	0.001	3.009	2.135	7.799	8.789	2.799	0.017	0.083	0.081	0.078	0.065	0.079	0.102	9.155	8.292	7.466	3.639	5.088	9.046
-0.005	21.552	20.629	14.05	13.367	10.23	9.201	13.999	7.475	7.246	7.499	7.118	7.333	7.379	6.48	10.588	11.546	7.36	7.346	7.83	10.555	10.612	12.06	12.038	12.706	12.016	9.118	6.722	7.811	0.845	6.021	1.092	6.679	5.864	10.498	12.788	5.215	1.484	2.691	2.457	2.632	2.673	2.571	2.959	12.967	12.594	7.213	9.385	5.101	10.436
-0.004	15.691	15.279	9.701	9.323	13.691	12.614	15.079	16.016	13.454	13.305	13.531	12.524	12.441	11.008	10.455	11.005	14.273	14.441	11.307	14.341	13.12	13.275	15.846	15.972	13.54	7.843	7.784	7.588	6.661	11.685	7.718	8.395	8.731	12.885	12.758	6.187	8.055	13.322	10.664	12.464	12.208	11.566	11.818	12.828	13.501	6.594	13	4.749	10.256
-0.003	9.59	9.924	6.671	6.838	13.736	13.31	12.926	24.767	18.357	17.332	17.251	16.141	14.309	13.625	8.289	8.664	20.548	19.214	11.544	16.209	13.78	12.739	16.757	16.322	13.076	6.897	5.106	8.067	16.16	14.15	18.077	7.746	8.359	12.764	11.759	5.228	16.574	25.729	19.233	23.519	23.089	21.374	20.432	11.581	12.662	6.02	13.57	5.635	9.796
-0.002	8.132	8.653	5.592	6.048	13.927	13.718	10.544	27.679	19.249	17.833	17.242	16.483	14.358	13.741	7.546	8.045	22.188	19.928	10.807	16.409	13.598	13.229	16.24	16.548	13.525	8.215	2.909	7.57	20.552	13.949	22.009	7.163	7.656	12.091	11.342	4.785	19.633	30.42	22.11	27.547	26.799	24.879	22.392	10.621	11.144	6.269	14.285	6.978	9.085
-0.001	7.805	7.822	5.077	5.296	13.704	13.116	8.889	28.237	19.275	17.848	16.474	15.896	13.62	13.365	7.149	7.86	22.089	19.707	10.22	16.909	13.693	13.822	15.462	16.387	13.572	10.33	2.737	7.234	20.048	14.411	20.913	7.031	7.748	12.355	11.531	5.737	19.836	31.805	22.879	28.816	26.621	25.804	21.986	10.151	10.359	6.253	14.41	6.481	9.681
0	4.931	4.723	3.934	3.539	13.034	12.625	6.209	28.44	19.109	18.054	14.345	15.989	11.449	12.195	6.855	7.243	21.976	17.688	9.273	15.455	12.606	12.899	13.984	14.508	11.926	9.049	1.557	7.247	20.369	15.924	21.928	7.271	7.397	12.699	14.155	5.564	20.64	32.987	23.545	29.799	26.753	26.566	21.987	12.682	13.835	6.785	12.427	6.126	11.435
0.001	1.597	1.495	2.049	1.855	12.827	13.274	3.545	26.588	18.344	18.863	14.165	16.063	12.047	12.098	6.979	6.432	21.158	16.501	10.465	12.616	10.497	10.57	13.374	13.144	10.795	4.767	0.685	6.217	22	16.249	23.923	7.147	6.998	13.099	16.197	3.684	21.338	31.847	23.705	29.27	28.599	26.417	24.49	15.419	16.818	10.084	9.289	6.903	11.233
0.002	0.069	0.061	0.759	1.097	10.298	10.987	2.629	23.68	17.785	18.33	15.448	15.594	13.099	12.246	5.818	4.795	19.923	16.974	10.621	10.766	8.455	7.538	12.359	11.096	9.519	1.953	1.673	6.897	21.377	13.366	23.147	5.48	5.692	12.661	13.378	1.961	21.088	28.697	22.866	27.054	29.95	25.025	27.772	13.103	13.821	13.254	5.205	7.801	9.555
0.003	0	0	0.508	0.808	5.403	5.672	2.562	19.624	14.575	13.209	10.941	12.606	8.919	8.695	3.107	2.523	16.27	12.967	6.101	8.026	5.929	4.155	8.503	6.485	6.343	1.513	2.042	9.478	15.003	7.968	16.526	3.094	3.014	10.963	9.228	1.092	16.059	23.958	18.884	22.127	23.463	20.655	21.923	9.058	9.502	11.268	1.855	9.689	8.802
0.004	0	0	0.598	0.513	2.931	2.927	2.487	11.959	8.065	6.583	5.3	6.889	4.381	4.678	1.575	1.63	9.432	6.946	3.369	3.645	2.699	1.54	3.565	2.339	2.426	1.195	1.555	10.525	6.248	3.765	7.15	1.56	1.239	9.566	8.329	0.86	7.341	14.19	10.367	12.736	10.707	11.531	9.281	8.333	8.416	5.715	1.12	11.548	9.099
0.005	0	0	0.795	0.391	2.673	2.872	2.093	5.076	3.907	3.517	4.939	3.682	4.454	4.766	2.397	2.557	4.279	5.28	4.706	1.1	0.905	0.782	1.017	0.923	0.504	0.708	1.439	11.518	1.149	2.625	1.421	1.036	0.918	10.197	8.717	0.987	1.493	3.746	2.501	3.376	2.053	2.88	1.563	8.844	8.666	2.211	1.506	10.878	10.423
0.006	0	0	0.861	0.621	2.225	2.538	1.529	3.169	3.153	3.091	4.306	3.29	4.274	4.817	4.758	4.865	3.039	4.275	4.26	0.799	0.746	0.866	0.777	1.111	0.717	0.608	1.444	9.929	0	2.475	0	1.01	1.001	9.801	8.676	1.103	0.008	0.079	0.027	0.061	0.016	0.053	0	8.898	8.593	1.337	1.26	7.946	9.851
0.007	0	0	0.866	0.9	1.836	2.124	1.23	2.694	2.63	2.471	3.563	2.56	3.692	3.511	6.715	6.948	2.734	3.545	3.695	0.962	0.873	0.879	0.972	1.275	1.406	0.727	2.091	3.901	0	2.304	0	1.034	1.149	5.663	6.651	1.047	0	0	0	0	0	0	0	6.896	6.495	0.741	0.703	4.152	5.376
0.008	0	0	0.852	0.937	1.522	2.187	1.15	2.133	2.186	2.183	5.613	2.118	5.517	4.255	6.395	6.263	2.219	5.564	5.568	1.108	0.959	0.863	0.915	1.007	1.408	0.946	3.155	0.248	0	2.025	0	0.912	0.979	1.415	2.447	0.878	0	0	0	0	0	0	0	2.54	2.314	0.514	0.581	1.075	1.218
0.009	0	0	0.818	0.934	1.321	2.045	1.512	1.728	1.778	1.98	5.38	1.76	5.331	4.375	4.802	4.374	1.693	5.366	5.241	1.195	1.259	1.108	1.051	0.782	1.015	1.388	3.556	0	0	1.613	0	0.765	0.652	0	0.147	0.666	0	0	0	0	0	0	0	0.151	0.1	0.887	0.68	0.007	0
0.01	0	0	0.815	0.906	1.548	1.786	2.075	0.883	0.864	1.075	2.343	0.861	2.383	2.309	3.47	3.437	0.846	2.344	2.306	1.394	1.746	1.613	1.686	1.246	1.394	1.685	3.516	0	0	1.166	0	0.595	0.631	0	0	0.628	0	0	0	0	0	0	0	0	0	1.203	0.721	0	0
0.011	0	0	0.917	0.826	2.356	2.194	2.177	0.171	0.149	0.254	0.425	0.182	0.428	0.556	2.817	2.958	0.169	0.423	0.405	1.914	1.961	2.043	2.009	1.928	2.032	1.805	3.302	0	0	0.43	0	0.734	1.007	0	0	1.082	0	0	0	0	0	0	0	0	0	1.115	0.905	0	0
0.012	0	0	1.31	1.039	3.385	2.869	2.005	0.003	0	0	0	0.003	0	0	2.268	2.258	0	0	0	2.56	2.353	2.613	2.221	2.368	2.324	2.374	2.783	0	0	0.005	0	1.372	1.375	0	0	1.543	0	0	0	0	0	0	0	0	0	0.84	1.122	0	0
0.013	0	0	1.607	1.549	4.247	3.102	2.05	0	0	0	0	0	0	0	1.399	1.345	0	0	0	2.685	2.687	2.91	2.534	2.665	2.467	2.903	2.253	0	0	0	0	1.54	1.22	0	0	1.278	0	0	0	0	0	0	0	0	0	0.596	1.047	0	0
0.014	0	0	1.124	1.492	5.082	3.862	2.747	0	0	0	0	0	0	0	0.506	0.467	0	0	0	2.431	2.357	2.43	2.428	2.412	2.286	2.652	1.813	0	0	0	0	1.109	0.956	0	0	1.113	0	0	0	0	0	0	0	0	0	0.684	0.977	0	0
0.015	0	0	0.334	0.665	5.505	5.522	3.353	0	0	0	0	0	0	0	0.047	0.04	0	0	0	2.017	1.972	1.896	2.019	1.887	1.952	2.064	1.018	0	0	0	0	1.433	1.324	0	0	1.765	0	0	0	0	0	0	0	0	0	0.966	1.276	0	0
0.016	0	0	0.015	0.084	4.298	5.348	2.36	0	0	0	0	0	0	0	0	0	0	0	0	1.434	1.524	1.439	1.382	1.438	1.447	1.483	0.248	0	0	0	0	2.08	1.913	0	0	2.129	0	0	0	0	0	0	0	0	0	0.784	1.724	0	0
0.017	0	0	0	0	2.557	3.201	0.71	0	0	0	0	0	0	0	0	0	0	0	0	0.912	0.874	1.007	0.686	0.947	0.726	0.982	0.003	0	0	0	0	1.729	1.804	0	0	1.475	0	0	0	0	0	0	0	0	0	0.513	1.61	0	0
0.018	0	0	0	0	3.207	3.276	0.041	0	0	0	0	0	0	0	0	0	0	0	0	0.387	0.338	0.531	0.201	0.443	0.194	0.46	0	0	0	0	0	0.779	1.011	0	0	0.549	0	0	0	0	0	0	0	0	0	0.687	0.743	0	0
0.019	0	0	0	0	5.965	5.793	0	0	0	0	0	0	0	0	0	0	0	0	0	0.048	0.053	0.102	0.007	0.091	0.009	0.071	0	0	0	0	0	0.161	0.265	0	0	0.083	0	0	0	0	0	0	0	0	0	0.829	0.096	0	0
0.02	0	0	0	0	8.515	8.07	0	0	0	0	0	0	0	0	0	0	0	0	0	0	0	0	0	0.002	0	0	0	0	0	0	0	0.005	0.004	0	0	0	0	0	0	0	0	0	0	0	0	0.657	0	0	0
0.021	0	0	0	0	8.77	8.468	0	0	0	0	0	0	0	0	0	0	0	0	0	0	0	0	0	0	0	0	0	0	0	0	0	0	0	0	0	0	0	0	0	0	0	0	0	0	0	0.358	0	0	0
0.022	0	0	0	0	5.574	5.441	0	0	0	0	0	0	0	0	0	0	0	0	0	0	0	0	0	0	0	0	0	0	0	0	0	0	0	0	0	0	0	0	0	0	0	0	0	0	0	0.104	0	0	0
0.023	0	0	0	0	1.61	1.507	0	0	0	0	0	0	0	0	0	0	0	0	0	0	0	0	0	0	0	0	0	0	0	0	0	0	0	0	0	0	0	0	0	0	0	0	0	0	0	0.007	0	0	0
0.024	0	0	0	0	0.05	0.037	0	0	0	0	0	0	0	0	0	0	0	0	0	0	0	0	0	0	0	0	0	0	0	0	0	0	0	0	0	0	0	0	0	0	0	0	0	0	0	0	0	0	0
0.025	0	0	0	0	0	0	0	0	0	0	0	0	0	0	0	0	0	0	0	0	0	0	0	0	0	0	0	0	0	0	0	0	0	0	0	0	0	0	0	0	0	0	0	0	0	0	0	0	0
0.026	0	0	0	0	0	0	0	0	0	0	0	0	0	0	0	0	0	0	0	0	0	0	0	0	0	0	0	0	0	0	0	0	0	0	0	0	0	0	0	0	0	0	0	0	0	0	0	0	0
0.027	0	0	0	0	0	0	0	0	0	0	0	0	0	0	0	0	0	0	0	0	0	0	0	0	0	0	0	0	0	0	0	0	0	0	0	0	0	0	0	0	0	0	0	0	0	0	0	0	0
0.028	0	0	0	0	0	0	0	0	0	0	0	0	0	0	0	0	0	0	0	0	0	0	0	0	0	0	0	0	0	0	0	0	0	0	0	0	0	0	0	0	0	0	0	0	0	0	0	0	0
0.029	0	0	0	0	0	0	0	0	0	0	0	0	0	0	0	0	0	0	0	0	0	0	0	0	0	0	0	0	0	0	0	0	0	0	0	0	0	0	0	0	0	0	0	0	0	0	0	0	0
0.03	0	0	0	0	0	0	0	0	0	0	0	0	0	0	0	0	0	0	0	0	0	0	0	0	0	0	0	0	0	0	0	0	0	0	0	0	0	0	0	0	0	0	0	0	0	0	0	0	0

[truncated: 3 more sheets: S8, S9, S10]
